# Supplementary material for: Erythropoietin alleviates syndrome-associated intellectual disability and autism-like behavior in Zbtb20-haploinsufficient Primrose syndrome mouse model
Source: JCI Insight. 2026 Feb 23;11(4):e200021. doi: 10.1172/jci.insight.200021 (PMC12956014; doi:10.1172/jci.insight.200021)
Supplement: Supplemental tables 1-4 [file jciinsight-11-200021-s092.xlsx]

## Sheet: Supplementry table 1 males
	Group 1				Group 2				Group 3				Group 4				Comparisons
1st Cohort Males	ZBTB20+/+ placebo				ZBTB20+/+ rhEPO				ZBTB20+/- placebo				ZBTB20+/- rhEPO				Group 1vs2		Group 1vs3		Group 2vs4		Group 3vs4
Open Field	mean	±	SD	n	mean	±	SD	n	mean	±	SD	n	mean	±	SD	n	test	p-value	test	p-value	test	p-value	test	p-value
Escape latency [s]	36.62	±	28.09	13	28.5	±	21.92	14	30.6	±	28.09	15	38	±	49.2	16	U	0.7836	U	0.5774	U	0.8455	U	0.93
Track length total [cm]	3536	±	736.4	13	4059	±	589.8	14	4310	±	1253	15	4175	±	1285	16	t	0.0545	t	0.0549	t	0.7499	t	0.7688
Velocity avg [cm/s]	8.42	±	1.75	13	9.66	±	1.405	14	10.26	±	2.984	15	9.94	±	3.06	16	t	0.0545	t	0.055	t	0.7496	t	0.7694
Zone crossings [#]	606.5	±	96	13	656.4	±	69.75	14	688.7	±	136.3	15	670.9	±	149.6	16	t	0.1386	t	0.0741	t	0.7329	t	0.7306
Periphery - time within [s]	290.2	±	45.45	13	301.6	±	33.92	14	329.4	±	42.51	15	321.7	±	40.64	16	t	0.4692	t	0.0275	t	0.1519	t	0.6162
Periphery - time within [s]	2way ANOVA Genotype: p=0.0085 Treatment: p=0.9090
Periphery - track length within [cm]	1870	±	528.2	13	2342	±	494.3	14	2791	±	971.2	15	2593	±	942.3	16	t	0.0248	t	0.0044	t	0.3623	t	0.5682
Periphery - velocity avg within [cm/s]	6.466	±	1.636	13	7.778	±	1.405	14	8.462	±	2.702	15	8.105	±	2.882	16	t	0.0357	t	0.0248	t	0.691	t	0.7244
Periphery - visits to [#]	30	±	9.574	13	31.36	±	8.409	14	26	±	10.23	15	29.5	±	9.899	16	U	0.6929	t	0.2953	U	0.8137	t	0.3415
Intermediate - time within [s]	104.4	±	37.48	13	97.59	±	28.16	14	71.56	±	31.09	15	80.18	±	29.12	16	U	0.3754	t	0.0198	U	0.1306	t	0.4332
Intermediate - time within [s]	2way ANOVA Genotype: p=0.0040 Treatment: p=0.8630
Intermediate - track length within [cm]	1386	±	411.4	13	1489	±	362.6	14	1254	±	518.3	15	1347	±	526.5	16	t	0.497	t	0.4617	t	0.393	t	0.625
Intermediate - velocity avg within [cm/s]	13.73	±	2.122	13	15.54	±	2.418	14	18.46	±	4.974	15	16.89	±	3.372	16	t	0.0495	t	0.0033	t	0.2128	t	0.3167
Intermediate - visits to [#]	42.92	±	13.05	13	41.86	±	10.5	14	37.47	±	15.33	15	40.06	±	14.53	16	t	0.8181	t	0.3184	t	0.6989	t	0.6326
Center - time within [s]	25.36	±	13.8	13	20.74	±	10.55	14	19.05	±	14.71	15	18.1	±	13.37	16	U	0.402	U	0.2305	U	0.2939	U	0.853
Center - time within [s]	2way ANOVA Genotype: p=0.2078 Treatment: p=0.4447
Center - track length within [cm]	280.5	±	121.7	13	228.4	±	72.95	14	264.2	±	189.3	15	234.9	±	157.9	16	t	0.1966	t	0.7867	U	0.4726	U	0.7405
Center - velocity avg within [cm/s]	11.74	±	3.483	13	12.39	±	3.697	14	16.59	±	5.974	15	14.67	±	5.581	16	t	0.6437	t	0.0139	U	0.3084	U	0.2597
Center - visits to [#]	12.54	±	5.395	13	10.36	±	4.069	14	11.13	±	8.659	15	10.25	±	5.825	16	t	0.2507	U	0.2667	t	0.9534	U	0.9762
Hole Board
Latency to first visit [s]	52.54	±	67.99	11	23.68	±	15.01	11	40.41	±	52.31	15	39.24	±	44.61	16	U	0.7969	U	0.8384	U	0.716	U	0.9224
Visits [#] - total	16.91	±	8.043	11	26.91	±	14.11	11	14	±	7.521	15	17	±	6.663	16	t	0.0581	t	0.3598	t	0.0491	t	0.2509
Visits [#] - most consecutive	1.455	±	0.9342	11	2.545	±	1.44	11	1.667	±	1.234	15	1.688	±	0.8732	16	U	0.0688	t	0.6225	U	0.0774	U	0.9376
Visits [#] - total revisits	3.8181	±	3.027	11	7.273	±	5.884	11	4.2	±	3.932	15	3.875	±	2.187	16	U	0.1171	t	0.7821	U	0.0993	t	0.7807
Visits (%) - rigorous revisits	28.53	±	13.08	11	32.71	±	12.42	11	15.85	±	11.36	15	27.78	±	12.88	16	t	0.4509	t	0.018	t	0.329	t	0.0104
Visits (%) - rigorous revisits	2way ANOVA Genotype: p=0.0148 Treatment: p=0.0139
Y-Maze
Entries [#] - total	13.54	±	6.995	13	19.86	±	4.24	14	11.8	±	5.088	15	11.69	±	3.027	16	t	0.0109	t	0.4661	t	<0.0001	t	0.9415
Entries [#] - alternating	9.25	±	4.535	13	12.86	±	3.505	14	6.667	±	3.599	15	7.625	±	1.668	16	t	0.0362	t	0.1227	t	<0.0001	t	0.3583
Entries [#] - non-alternating	4.417	±	2.843	13	6	±	2.935	14	4.133	±	2.2	15	3.063	±	2.265	16	U	0.1691	U	0.8911	t	0.0056	U	0.2859
Entries [#] - alternating vs non-alternating	U p=0.0224				t p<0.0001				U p=0.0227				t p<0.0001
Entries [%] - Δ alternating vs non-alternating	28.46	±	42.69	13	37.15	±	28.4	14	17.2	±	37.67	15	47.61	±	30.72	16	U	0.8496	U	0.1555	t	0.3411	U	0.0146
Entries [%] - Δ alternating vs non-alternating	2way ANOVA Genotype: p=0.9820 Treatment: p=0.0314
Centralization Index - 0-100s	1.002	±	0.001705	130	1.002	±	0.001161	140	1.002	±	0.001738	150	1.001	±	0.00114	160	U	0.1615	U	0.1595	U	<0.0001	U	<0.0001
Centralization Index - 100-200s	1	±	0.001817	130	1.001	±	0.001249	140	1.001	±	0.002154	150	1	±	0.00131	160	U	0.0039	U	0.8736	U	<0.0001	U	0.2401
Centralization Index - 200-300s	1.001	±	0.001321	130	1.001	±	0.001511	140	1.001	±	0.001591	150	1.001	±	0.001204	160	U	0.0023	U	0.0071	U	<0.0001	U	0.0004
Centralization Index - 0-300s	Three-way ANOVA Time: p<0.0001 Treatment: p=0.9158 Genotype: p=0.3957
Social Interaction in Pairs
Track length total [m]	33.28	±	3.745	10	31.08	±	2.916	12	38.21	±	3.814	10	42.33	±	4.256	14	U	0.7223	U	0.0089	U	<0.0001	U	0.0358
Distance nose-nose [cm] - avg over full time (10s)	Three-way ANOVA Time: p=0.3097 Treatment: p=0.1575 Genotype: p=0.2851
Distance nose-nose [cm] - total avg	16.83	±	0.9728	5	16.68	±	0.94	6	16.93	±	2.048	5	15.5	±	0.7376	7	t	0.8048	t	0.9274	t	0.0336	t	0.2006
Distance nose-nose [cm] - avg over 1. minute (2s)	Three-way ANOVA Time: p=0.4573 Treatment: p=0.4423 Genotype: p=0.0562
Distance nose-nose [cm] - 1. minute avg	17.66	±	1.377	5	17.53	±	1.949	6	16.68	±	2.053	5	15.74	±	1.027	7	t	0.901	t	0.4017	t	0.0804	t	0.3868
Distance nose-nose [cm] - avg over 3 minutes (10s)	Three-way ANOVA Time: p=0.6036 Treatment: p=0.182 Genotype: p=0.2542
Distance nose-nose [cm] - 1. minute avg	17.27	±	1.142	5	17.16	±	1.521	6	17.29	±	2.129	5	15.69	±	0.97	7	t	0.8863	t	>0.9999	U	0.1807	U	0.2677
Three Chamber Sociability Test
Social preference (SP) - overall distance [cm]	4105	±	408.1	13	3698	±	557.9	14	4433	±	1056	15	5057	±	851.4	16	t	0.0399	t	0.2815	t	<0.0001	t	0.0819
SP - zone crossings [#]	566.8	±	57.27	13	536.3	±	61.79	14	635.1	±	125.5	15	682.8	±	105.6	16	t	0.1954	t	0.0727	t	<0.0001	t	0.2646
SP - time in stimulus chamber [s]	113.3	±	28.77	13	109	±	18.68	14	113.7	±	51.24	15	137.7	±	43.51	16	t	0.6522	U	0.413	t	0.0262	U	0.2995
SP - time in empty chamber [s]	77.31	±	14.54	13	72.99	±	18.16	14	98.69	±	41.57	15	101.4	±	24.81	16	t	0.4998	U	0.1077	t	0.0012	U	0.5196
SP - time in stimulus vs empty chamber [s]	t p=0.0008				t p<0.0001				U p=0.1261				t p=0.0080
SP - track length in stimulus chamber [cm]	1002	±	208.4	13	877	±	160.6	14	947	±	499.5	15	1160	±	410.7	16	t	0.0962	U	0.7168	t	0.0192	U	0.3183
SP - track length in empty chamber [cm]	845.5	±	167.2	13	750.6	±	172.7	14	1055	±	348.4	15	1180	±	292.1	16	t	0.1596	t	0.0511	t	<0.0001	t	0.2898
SP - track length in stimulus vs empty chamber [cm]	t p=0.0458				t p=0.0555				U p>0.9999				t p=0.8768
SP - visits to stimulus chamber [#]	45.15	±	9.173	13	39.71	±	8.398	14	49.2	±	26.97	15	48.81	±	16.2	16	t	0.1218	t	0.592	t	0.0615	t	0.962
SP - visits to empty chamber [#]	31.69	±	8.066	13	27	±	8.048	14	45.07	±	18.5	15	46.69	±	13.02	16	t	0.1432	t	0.0198	t	<0.0001	t	0.7815
SP - visits to stimulus vs empty chamber [#]	t p=0.0006				t p=0.0004				t p=0.6288				t p=0.6856
SP - latency to stimulus chamber [s]	35.64	±	47.19	13	29.38	±	38.63	14	20.63	±	26.74	15	33.38	±	42.24	16	U	0.7658	U	0.3874	U	0.7364	U	0.5453
SP - latency to empty chamber [s]	75.15	±	64.25	13	129.2	±	123.5	14	88.26	±	75.65	15	53.4	±	50.42	16	t	0.1651	t	0.6241	U	0.1417	U	0.2164
SP - latency to stimulus vs empty chamber [s]	U p=0.1254				U p=0.0122				U p=0.0014				U p=0.1713
SP - time with stimulus insert [s]	205.2	±	35.7	13	230.2	±	52.07	14	151.9	±	86.73	15	126.6	±	55.11	16	t	0.1565	U	0.0957	t	<0.0001	U	0.2129
SP - time with empty insert [s]	131.3	±	43.97	13	110.7	±	39.26	14	128	±	98.11	15	94.77	±	45.14	16	t	0.2136	U	0.1696	t	0.3088	U	0.4701
SP - time with stimulus vs empty insert [s]	t p<0.0001				t p<0.0001				U p=0.1045				t p=0.0844
SP - visits to stimulus insert [#]	30.85	±	5.64	13	27.71	±	7.64	14	33.67	±	19.87	15	26.81	±	11.3	16	t	0.2353	U	0.1045	t	0.7978	U	0.1317
SP - visits to empty insert [#]	20.85	±	6.479	13	17.64	±	4.483	14	28.07	±	13	15	25.88	±	9.77	16	t	0.1527	t	0.0716	t	0.0063	t	0.602
SP - visits to stimulus vs empty insert [#]	t p=0.0003				t p=0.0004				U p=0.1133				t p=0.8035
SP - latency to stimulus insert [s]	50.28	±	49.01	13	50.97	±	51.02	14	43.78	±	54.05	15	59.91	±	58.98	16	U	0.981	U	0.7757	U	0.7587	U	0.44
SP - latency to empty insert [s]	80.76	±	64.25	13	141.9	±	118.6	14	92.85	±	74.53	15	58.29	±	50.42	16	t	0.1083	t	0.6487	t	0.0254	t	0.1459
SP - latency to stimulus vs empty insert [s]	U p=0.3107				U p=0.0310				U p=0.0290				U p=0.8672
SP - time spent in center [s]	72.76	±	21.04	13	76.96	±	34.25	14	107.7	±	64.05	15	139.5	±	33.07	16	t	0.7025	U	0.0581	t	<0.0001	U	0.0031
SP - track length within center [cm]	962.8	±	274.7	13	862.1	±	271.8	14	1292	±	387.3	15	1732	±	374.4	16	t	0.348	U	0.0222	t	<0.0001	U	0.0072
SP - visits to center [#]	24.85	±	7.221	13	21.07	±	7.78	14	32.07	±	12.01	15	42.5	±	9.96	16	t	0.2029	t	0.0626	t	<0.0001	t	0.0141
Centralization Index - Habituation	Three-way ANOVA Time: p<0.0001 Treatment: p=0.2432 Genotype: p=0.1597
Centralization Index - Social Preference	Three-way ANOVA Time: p=0.1683 Treatment: p=0.0879 Genotype: p=0.4223
Marble Burying
Marbles burried - total [%]	47.76	±	25.44	13	39.88	±	20.2	14	7.499	±	9.732	15	9.115	±	11.3	16	t	0.3846	U	<0.0001	U	<0.0001	U	0.5195
Marbles burried - total [%]	2way ANOVA Genotype: p<0.0001 Treatment: p=0.2973
Marbles burried - center [%]	38.46	±	32.06	13	39.29	±	28.1	14	3.33	±	7.42	15	3.906	±	8.802	16	t	0.9441	U	0.0005	U	<0.0001	U	>0.9999
Marbles burried - periphery [%]	52.4	±	25.2	13	40.18	±	20.76	14	9.583	±	12.24	15	11.72	±	13.28	16	t	0.1837	U	<0.0001	U	0.0003	U	0.4657
Nest Building Test
Nest Building Score [AU]	4.077	±	0.4494	13	4.143	±	0.3631	14	3.867	±	0.6935	15	3.594	±	0.8606	16	U	0.8129	U	0.3625	U	0.0247	U	0.2628
Nest Building Score [AU]	2way ANOVA Genotype: p=0.0255 Treatment: p=0.4949
LABORAS
Climbing - duration [s]	4562	±	1383	13	4815	±	3256	14	6439	±	3715	15	7858	±	4652	16	t	0.7935	t	0.0856	t	0.0458	t	0.3546
Climbing - duration [s]	2way ANOVA Genotype: p=0.0099 Treatment: p=0.3485
Climbing - occurences [#]	190.3	±	68.7	13	154.5	±	82.19	14	398.4	±	548.6	15	404.3	±	270.6	16	t	0.2298	U	0.1963	U	0.0033	U	0.3527
Climbing - occurences [#]	2way ANOVA Genotype: p=0.0008 Treatment: p=0.2208
Locomotion - duration [s]	2414	±	682.6	13	2067	±	547.7	14	2357	±	792.8	15	2413	±	683.6	16	t	0.1614	t	0.8397	U	0.2082	U	0.7405
Locomotion - occurences [#]	4043	±	1183	13	3586	±	1044	14	3789	±	1326	15	3860	±	1048	16	t	0.2983	t	0.596	t	0.4791	t	0.87
Immobility - duration [min]	246.2	±	68.7	13	238.5	±	62.7	14	264.4	±	86.3	15	230.6	±	91.8	16	t	0.7639	t	0.5399	t	0.7824	t	0.2986
Immobility - occurences [#]	1075	±	219.6	13	1174	±	409.6	14	1003	±	524.1	15	884	±	161	16	U	0.616	U	0.1184	U	0.0104	U	0.7405
Immobility - occurences [#] pooled by genotype	U p=0.0026
Rearing - duration [s]	1979	±	598	13	2477	±	686.4	14	1671	±	654.1	15	1887	±	752	16	t	0.0547	t	0.205	t	0.0327	t	0.4001
Rearing - occurences [#]	1250	±	409.1	13	1310	±	347.2	14	1103	±	448.3	15	1170	±	338.5	16	t	0.686	t	0.371	t	0.2754	t	0.6404
Grooming - duration [s]	2087	±	491	13	1922	±	690.5	14	1721	±	626	15	1919	±	630.3	16	t	0.4811	t	0.0956	t	0.9893	t	0.3874
Grooming - occurences [#]	521.7	±	147.7	13	459.2	±	200.4	14	395.2	±	192.3	15	457.4	±	176	16	t	0.3634	U	0.0335	U	0.9092	U	0.1784
Drinking - duration [s]	45.83	±	53.31	13	57.68	±	55.15	14	29.48	±	33.79	15	19.83	±	18.25	16	U	0.65	U	0.2945	U	0.0344	U	0.4232
Drinking - occurences [#]	24.31	±	31.84	13	31.57	±	29.93	14	16.27	±	21.12	15	12.63	±	12.99	16	U	0.6073	U	0.2392	U	0.0458	U	0.7623
Eating - duration [s]	1439	±	966.9	13	1154	±	737.2	14	1002	±	738.7	15	1746	±	1252	16	U	0.4879	U	0.3389	t	0.1218	U	0.0717
Eating - occurences [#]	416.4	±	275.2	13	296.5	±	151.2	14	390.5	±	325.5	15	566.9	±	433.8	16	t	0.1818	U	0.7079	U	0.0789	U	0.2769
Scratching - duration [s]	455.5	±	173.9	13	408.2	±	245.5	14	417.4	±	236.7	15	446.8	±	202.4	16	U	0.3754	t	0.6281	U	0.2237	U	0.5717
Scratching - occurences [#]	503.3	±	168.9	13	471.8	±	226.3	14	457	±	234.6	15	479.4	±	171.3	16	U	0.5912	t	0.5507	U	0.4475	t	0.7647
Velocity - maximum [mm/s]	203.1	±	23.67	13	202.1	±	9.101	14	196.1	±	38.2	15	193	±	25.53	16	U	0.9324	t	0.5607	U	0.5799	t	0.7961
Velocity - duration of maximum speed [min]	746.9	±	21.2	13	743	±	17.5	14	757.1	±	17.7	15	749.3	±	21.8	16	t	0.6135	t	0.1827	U	0.3338	U	0.2814
Velocity - average speed [mm/s]	71.47	±	3.737	13	72.8	±	2.253	14	69.94	±	7.253	15	68.6	±	7.65	16	t	0.2808	t	0.4826	t	0.0507	t	0.6204
Track length [m]	149.3	±	42.88	13	135.2	±	42.11	14	147.3	±	47.73	15	151.2	±	48.58	16	t	0.396	t	0.9065	t	0.3409	t	0.8219
Circling - events clockwise [#]	505.6	±	216.2	13	498.9	±	238.8	14	484.3	±	216.4	15	486.1	±	181.5	16	t	0.9397	t	0.7972	t	0.8715	t	0.9803
Circling - events counterclockwise [#]	509.4	±	172.1	13	500.6	±	232.5	14	551.8	±	325.8	15	491	±	173.1	16	t	0.9121	U	0.9375	t	0.8997	U	0.8529
Circling - total events [#]	1015	±	374.6	13	999.6	±	460.4	14	1036	±	532.5	15	977.1	±	345.1	16	t	0.9244	t	0.9034	t	0.8825	t	0.7194
Circling - average duration [s]	3.634	±	0.1131	13	3.56	±	0.2012	14	3.679	±	0.1544	15	3.668	±	0.1233	16	t	0.2496	t	0.3818	t	0.095	t	0.8358
Circling - average duration [s] pooled by genotype	U p=0.0781
Circling - average perimeter [mm]	165.5	±	25.93	13	163.9	±	18.66	14	172	±	26.14	15	177.5	±	16.32	16	U	0.5502	U	0.3162	U	0.0079	U	0.202
Circling - average velocity [mm/s]	52.06	±	7.183	13	52.65	±	4.041	14	53.68	±	10.26	15	54.99	±	6.27	16	t	0.797	U	0.8207	t	0.2316	U	0.2164
Vocalization
Latency to first call [s]	50.21	±	65.46	13	18.04	±	10.26	14	96.32	±	81.44	15	57.23	±	62.97	16	U	0.2435	U	0.0689	U	0.0018	U	0.365
Latency to first call [s]	2way ANOVA Genotype: p=0.0106 Treatment: p=0.0295
Number of calls [#]	420.2	±	346.7	13	606.4	±	219	14	56.8	±	98.89	15	76.69	±	124.9	16	t	0.1139	U	0.0028	U	<0.0001	U	0.2948
Number of calls [#]	2way ANOVA Genotype: p<0.0001 Treatment: p=0.0904
Duration of calling [s]	1305	±	12.46	13	17.55	±	8.374	14	1.278	±	2.516	15	1.657	±	2.62	16	t	0.2876	U	0.0032	U	<0.0001	U	0.2948
Duration of calling [s]	2way ANOVA Genotype: p<0.0001 Treatment: p=0.2444
Prepulse Inhibition (PPI)
Hearing - 65 dB [AU]	0.648	±	0.2476	10	1.782	±	1.661	9	1.012	±	0.8049	9	0.4556	±	0.2095	9	U	0.15	U	0.305	U	0.015	U	0.0152
Hearing - 120 dB [AU]	7.791	±	4.548	10	4.82	±	2.332	9	6.082	±	4.194	9	4.438	±	4.242	9	t	0.0911	t	0.4061	U	0.3865	U	0.1903
Hearing - 65 dB vs 120 dB	t p=0.0008				U p=0.0106				U p=0.0002				U p<0.0001
PPI - 70dB [%]	29.27	±	10.57	10	17.6	±	13.33	9	38.5	±	8.958	9	34.11	±	17.16	9	t	0.0527	t	0.0551	t	0.0375	t	0.509
PPI - 75dB [%]	39.22	±	18.45	10	35.54	±	15.02	9	57.02	±	17.04	9	56.23	±	11.83	9	t	0.639	t	0.0431	t	0.0054	t	0.9108
PPI - 80dB [%]	55.76	±	16.27	10	50.99	±	17.65	9	57.04	±	20.92	9	57.88	±	13.48	9	t	0.5502	t	0.885	t	0.367	t	0.9204
PPI one-way/2way ANOVA sound intensity	0.0026				0.0005				0.0362				0.0026				2wA	0.1079	2wA	0.0298	2wA	0.0007	2wA	0.7319
PPI one-way/2way ANOVA sound intensity	Three-way ANOVA Sound Intensity: p<0.0001 Treatment: p=0.3300 Genotype: p=0.0061
Morris Water Maze
Visible 1 - escape latency [s]	22.79	±	12.04	13	21.62	±	16.5	14	21.03	±	9.667	15	24.99	±	14.77	16	U	0.3022	U	0.8919	U	0.1794	U	0.3791
Visible 2 - escape latency [s]	7.438	±	4.11	13	7.941	±	4.4	14	7.629	±	4.92	15	7.391	±	4.388	16	U	0.65	U	0.9639	U	0.951	U	0.9224
Visible 1 vs 2 - escape latency [s]	U p<0.0001				U p=0.0004				U p<0.0001				U p<0.0001
Visible 1 - track length [cm]	370.5	±	153.9	13	360.3	±	206.9	14	412	±	165.5	15	529	±	300.7	16	U	0.5502	t	0.4989	U	0.0275	U	0.202
Visible 2 - track length [cm]	140.9	±	72.07	13	135.3	±	63.63	14	172	±	103.8	15	179	±	99.52	16	t	0.8336	U	0.525	U	0.1661	U	0.626
Visible 1 vs 2 - track length [cm]	t p=0.0001				U p<0.0001				U p<0.0001				U p<0.0001
Visible 1 - velocity [cm/s]	17.68	±	3.455	13	18.38	±	2.977	14	21.34	±	2.609	15	22.21	±	2.411	16	t	0.5747	t	0.0049	t	0.0008	t	0.3442
Visible 2 - velocity [cm/s]	20.81	±	3.972	13	19.84	±	4.014	14	24.17	±	4.071	15	26.11	±	3.267	16	t	0.5319	t	0.0364	t	<0.0001	t	0.1568
Visible 1 vs 2 - velocity [cm/s]	t p=0.0422				t p=0.2874				t p=0.0324				t p=0.0006
Hidden 1 - escape latency [s]	52.32	±	21.35	13	44.63	±	22.06	14	51.06	±	15.61	15	54.24	±	21.22	16	t	0.3664	t	0.8628	t	0.236	t	0.6369
Hidden 2 - escape latency [s]	41.08	±	25.88	13	27.91	±	21.5	14	46.54	±	20.63	15	43.87	±	19.66	16	U	0.0945	t	0.5472	U	0.0218	t	0.6823
Hidden 3 - escape latency [s]	34.89	±	22.07	13	29.75	±	14.94	14	35.16	±	20.39	15	35.15	±	16.94	16	t	0.4901	t	0.9732	t	0.3613	t	0.9992
Hidden 4 - escape latency [s]	26.76	±	13.78	13	27.87	±	14.88	14	27.37	±	19.35	15	29.77	±	20.13	16	U	0.7203	U	0.4956	U	0.7901	U	0.6539
Hidden 5 - escape latency [s]	16.33	±	9.177	13	28.96	±	17.18	14	27.42	±	20.71	15	26.33	±	14.51	16	U	0.0683	U	0.13	U	0.7277	U	0.8304
Hidden 6 - escape latency [s]	17.79	±	6.175	13	15.42	±	9.054	14	21.76	±	13.99	15	25.6	±	14.17	16	t	0.4325	t	0.3328	t	0.0254	t	0.4537
Hidden 7 - escape latency [s]	19.06	±	10.6	13	14.68	±	8.619	14	16.98	±	11.6	15	20.7	±	16.69	16	U	0.202	U	0.413	U	0.3134	U	0.5717
Hidden 8 - escape latency [s]	13.75	±	6.542	13	10.78	±	2.999	14	22.13	±	13.55	15	20.19	±	15.84	16	t	0.1533	t	0.0457	U	0.0925	U	0.3846
Hidden 1-8 - escape latency over time	Three-way ANOVA Time: p<0.0001 Treatment: p=0.7100 Genotype: p=0.0387
Probe Trial 1 (PT) - time in target quadrant (TQ) [s]	45.58	±	9.401	13	39.92	±	10.14	14	28.49	±	7.09	15	24.91	±	7.733	16	t	0.1445	t	<0.0001	t	0.0001	t	0.1886
Probe Trial 1 (PT) - time in target quadrant (TQ) [s]	2way ANOVA Genotype: p<0.0001 Treatment: p=0.0747
PT 1 - visits to TQ [#]	16.77	±	3.655	13	16.5	±	3.252	14	13.87	±	2.722	15	12.31	±	3.535	16	t	0.8419	U	0.0402	t	0.0022	U	0.1877
PT 1 - latency to former escape platform [s]	15.89	±	10.73	13	21.1	±	12.71	14	19.89	±	12.62	15	27.92	±	23.42	16	U	0.3022	U	0.3389	U	0.6886	t	0.2426
PT 1 - visits to former escape platform [#]	5	±	1.958	13	4.571	±	2.311	14	3.667	±	1.496	15	2.813	±	1.905	16	t	0.6069	U	0.0416	t	0.033	U	0.1667
PT 1 - total track length [cm]	1775	±	270.2	13	1847	±	167.6	14	2058	±	231	15	2089	±	103.2	16	U	0.7203	t	0.007	U	<0.0001	t	0.6354
PT 1 - total track length [cm]	2way ANOVA Genotype: p<0.0001 Treatment: p=0.3388
Reversal 1 - escape latency [s]	25.35	±	18.32	13	23.32	±	8.877	14	26.72	±	16.3	15	33.29	±	17.55	16	U	0.793	U	0.6501	t	0.0576	U	0.2995
Reversal 2 - escape latency [s]	22.1	±	17.09	13	14.18	±	7.084	14	23.19	±	16.15	15	22.99	±	14.12	16	U	0.2588	U	0.7605	U	0.1103	U	0.8916
Reversal 3 - escape latency [s]	14.2	±	10.88	13	16.39	±	12.23	14	28.48	±	26.31	15	20.58	±	13.42	16	U	0.9051	U	0.0464	U	0.1934	U	0.7112
Reversal 4 - escape latency [s]	11.37	±	6.398	13	12.88	±	9.243	14	19.42	±	13.53	15	19.77	±	10.99	16	U	>0.9999	U	0.0581	U	0.0245	U	0.7405
Reversal 1-4 - escape latency over time // Gen./Treat.	p=0.0476				p=0.0265				p=0.5629				p=0.0339				2wA	0.5294	2wA	0.1676	2wA	0.0044	2wA	0.9425
Reversal 1-4 - escape latency over time	Three-way ANOVA Time: p=0.0005 Treatment: p=0.7062 Genotype: p=0.0073
Probe Trial 2 (PT) - time in target quadrant (TQ) [s]	34.36	±	5.53	13	38.47	±	7.05	14	28.31	±	6.083	15	28.67	±	7.208	16	t	0.1036	t	0.0105	t	0.0008	t	0.8792
Probe Trial 2 (PT) - time in target quadrant (TQ) [s]	2way ANOVA Genotype: p<0.0001 Treatment: p=0.2260
PT 2 - visits to TQ [#]	18.46	±	3.777	13	18.14	±	3.676	14	14.33	±	3.288	15	12.81	±	3.209	16	t	0.8262	t	0.0054	U	0.0005	U	0.139
PT 2 - latency to former escape platform [s]	10.23	±	11.27	13	10.99	±	18.54	14	18.26	±	17.74	15	15.29	±	13.33	16	U	0.943	U	0.1452	U	0.0701	U	0.6618
PT 2 - visits to former escape platform [#]	5.154	±	2.88	13	5.5	±	2.279	14	3.467	±	1.598	15	2.313	±	1.302	16	t	0.7337	t	0.0769	t	0.0002	t	0.0368
PT 2 - total track length [cm]	1854	±	282.7	13	1841	±	146.3	14	2114	±	193	15	2083	±	158.4	16	t	0.8869	t	0.0108	t	0.0002	t	0.6313
PT 2 - total track length [cm]	2way ANOVA Genotype: p<0.0001 Treatment: p=0.6671
Complex Wheel Running
Distance [m] - over time	Three-way ANOVA Time: p=0.0031 Treatment: p=0.5696 Genotype: p=0.0007
Distance [m] - total	911.1	±	602.53	6	806.12	±	211.69	5	1614.74	±	167.35	6	1511.84	±	480.3	8	t	0.7033	t	0.0344	t	0.0044	t	0.5876
Time [min] - total	69.48	±	40.7	6	66.13	±	17.78	5	117	±	12.02	6	102.9	±	31.05	8	t	0.8606	t	0.0343	t	0.0202	t	0.2684
Velocity [m/s] - average	0.2103	±	0.02853	6	0.205	±	0.01765	5	0.243	±	0.02097	6	0.2573	±	0.02084	8	t	0.714	t	0.0496	t	0.0007	t	0.2334
Magnet Resonance Tomography
Olfactory bulb - volume [mm3]	27.12	±	1.086	7	26.76	±	0.314	8	26.63	±	0.4046	7	26.55	±	0.7438	8	t	0.4266	t	0.2971	t	0.4781	t	0.7973
Thalamus - volume [mm3]	17.04	±	0.9091	7	16.61	±	0.3595	8	17.16	±	0.7885	7	17.35	±	0.9024	8	t	0.2757	t	0.7953	U	0.083	U	0.3357
Hippocampus - volume [mm3]	65.04	±	2.909	7	63.81	±	1.632	8	68.8	±	1.308	7	68.84	±	2.469	8	t	0.347	t	0.0136	t	0.0004	t	0.9664
Hippocampus - volume [mm3]	2way ANOVA Genotype: p<0.0001 Treatment: p=0.4580
Corpus Callosum - volume [mm3]	1.15	±	0.06794	7	1.126	±	0.03725	8	1.144	±	0.08024	7	1.183	±	0.05442	7	t	0.4327	t	0.8912	t	0.0413	t	0.3145
Ventricles - volume [mm3]	10.4	±	1.505	7	9.719	±	0.8958	8	10.67	±	0.9263	7	10.52	±	1.044	8	t	0.3205	t	0.6965	t	0.1224	t	0.7734
Cerebellum - volume [mm3]	54.32	±	2.589	7	53.36	±	1.817	8	56.68	±	2.239	7	57.01	±	1.18	8	t	0.4293	t	0.0936	t	0.0005	t	0.7345
Cerebellum - volume [mm3]	2way ANOVA Genotype: p=0.0003 Treatment: p=0.6670
Brain matter - volume [mm3]	494.5	±	20	7	483.1	±	10.53	8	511.8	±	12.81	7	512.9	±	8.849	8	t	0.2104	t	0.0812	t	<0.0001	t	0.8507
Brain matter - volume [mm3]	2way ANOVA Genotype: p<0.0001 Treatment: p=0.3117
Brain - volume [mm3]	504.9	±	20.28	7	492.8	±	10.67	8	522.5	±	13.33	7	523.5	±	8.882	8	t	0.1923	t	0.0825	t	<0.0001	t	0.8744
Brain - volume [mm3]	2way ANOVA Genotype: p<0.0001 Treatment: p=0.2841
Organ Collection
Body weight [g]	29.43	±	1.272	7	28.75	±	1.832	8	31.5	±	1.69	8	31	±	1.195	8	t	0.4162	U	0.0252	U	0.0093	U	0.4915
Tibia length [mm]	17.78	±	0.756	7	17.18	±	2.13	8	18.79	±	0.446	8	19.22	±	0.5345	8	U	>0.9999	U	0.0081	U	0.0003	U	0.0605
Brain - weight [g]	0.4406	±	0.01254	7	0.44	±	0.01303	8	0.4615	±	0.02061	8	0.4568	±	0.01739	8	t	0.924	t	0.0337	t	0.0474	t	0.629
Brain - weight [g]	2way ANOVA Genotype: p=0.0030 Treatment: p=0.6387
Brain - dry weight [g]	0.09377	±	0.003055	7	0.09365	±	0.003443	8	0.09853	±	0.002966	8	0.09765	±	0.004579	8	t	0.9434	t	0.0096	t	0.0699	t	0.6582
Brain - dry weight [g]	2way ANOVA Genotype: p=0.0018 Treatment: p=0.6900
Brain - water content [g]	0.3469	±	0.009669	7	0.3464	±	0.01	8	0.363	±	0.0189	8	0.3592	±	0.0131	8	t	0.9199	t	0.0583	t	0.0462	t	0.645
Brain - water content [g]	2way ANOVA Genotype: p=0.0055 Treatment: p=0.6446
Brain - weight [g]/Body weight [g]	0.01499	±	0.0004488	7	0.01535	±	0.001061	8	0.0147	±	0.001141	8	0.01476	±	0.0007652	8	t	0.3977	t	0.5297	t	0.2267	t	0.8997
Brain - weight [g]/Tibia length [mm]	0.0248	±	0.00103	7	0.02608	±	0.00426	8	0.02456	±	0.001219	8	0.02378	±	0.001123	8	U	0.7995	t	0.6892	U	0.1524	t	0.2005
Heart - weight [g]	0.1598	±	0.02168	7	0.1541	±	0.0218	8	0.1581	±	0.02853	8	0.1554	±	0.01555	8	t	0.6208	t	0.8978	t	0.8991	t	0.8136
Heart - dry weight [g]	0.02964	±	0.002696	7	0.02828	±	0.003554	8	0.02995	±	0.002302	8	0.0296	±	0.002462	8	t	0.4133	t	0.8178	U	0.4881	U	0.4895
Heart - water content [g]	0.1302	±	0.01964	7	0.1259	±	0.01914	8	0.1282	±	0.02666	8	0.1258	±	0.01358	8	t	0.6733	t	0.8695	t	0.9906	t	0.8231
Heart - weight [g]/Body weight [g]	0.005443	±	0.0006604	7	0.005363	±	0.0006523	8	0.00505	±	0.001131	8	0.005013	±	0.0005592	8	U	0.5888	t	0.4217	U	0.2222	t	0.9346
Heart - weight [g]/Tibia length [mm]	0.009	±	0.001304	7	0.009075	±	0.001511	8	0.0084	±	0.001467	8	0.0081	±	0.000896	8	t	0.9194	t	0.4168	t	0.1438	t	0.6308
Lungs - weight [g]	0.1752	±	0.03096	7	0.1774	±	0.03618	8	0.1715	±	0.01752	8	0.173	±	0.01644	8	U	0.7789	t	0.7884	U	0.5737	t	0.8669
Lungs - dry weight [g]	0.03381	±	0.004925	7	0.03145	±	0.003993	8	0.03399	±	0.003022	8	0.0348	±	0.002072	8	t	0.3322	t	0.9373	t	0.0601	t	0.5419
Lungs - water content [g]	0.1414	±	0.02624	7	0.1459	±	0.03476	8	0.1375	±	0.01593	8	0.1382	±	0.01568	8	U	0.6943	t	0.7441	U	0.5919	t	0.9368
Lungs - weight [g]/Body weight [g]	0.005943	±	0.001067	7	0.006188	±	0.001273	8	0.005488	±	0.001067	8	0.005588	±	0.0004824	8	U	0.9329	U	0.414	U	0.3681	t	0.736
Lungs - weight [g]/Tibia length [mm]	0.009857	±	0.001737	7	0.0105	±	0.002566	8	0.009125	±	0.0008582	8	0.009013	±	0.0007338	8	U	>0.9999	t	0.3393	U	0.3409	t	0.7823
PCR
ZBTB20 normalized to beta actin	1.163	±	0.7029	4	0.7539	±	0.1816	4	1.058	±	0.4052	4	1.03	±	0.4194	4	t	0.3329	t	0.807	t	0.2925	t	0.9252
ZBTB20 normalized to hprt1	1.07	±	0.413	4	0.8251	±	0.1334	4	1.041	±	0.3259	4	1.015	±	0.2896	4	U	0.3429	t	0.9161	U	0.4857	t	0.9103
ZBTB20 normalized to beta actin and hprt1	1.105	±	0.5225	4	0.7871	±	0.1494	4	1.048	±	0.3597	4	1.02	±	0.3514	4	t	0.3162	t	0.8651	t	0.289	t	0.9143
2nd Cohort Males
Neophobia
Track length - total [cm]	2164	±	175.4	12	2117	±	458.7	11	2610	±	451.8	15	2749	±	617.9	13	U	0.8801	t	0.0024	U	0.0154	t	0.511
Track length - total [cm]	2way ANOVA Genotype: p=0.0001 Treatment: p=0.6714
Zone crossings - total [#]	337.9	±	30.69	12	326.6	±	68.24	11	381.4	±	57.29	15	404	±	76.86	13	t	0.6226	t	0.0193	t	0.016	t	0.3932
Interaction time [s] - object 1	15.34	±	4.754	12	14.9	±	5.615	11	18.02	±	4.61	15	17.06	±	5.125	13	t	0.8414	t	0.1526	t	0.3397	t	0.6066
Interaction time [s] - object 2	16.95	±	3.616	12	16.57	±	6.606	11	21.34	±	6.83	15	22.51	±	8.417	13	t	0.8659	t	0.0437	t	0.0659	t	0.693
Interaction time [s] - object 1 vs object 2	t p=0.3598				t p=0.5301				t p=0.1322				t p=0.0601
Interaction time [s] - object 1 + object 2	32.29	±	6.47	12	31.46	±	11.25	11	39.36	±	10.26	15	39.56	±	11.6	13	t	0.8334	t	0.0392	U	0.1191	U	0.586
Interaction time [s] - object 1 + object 2	2way ANOVA Genotype: p=0.0100 Treatment: p=0.9258
Visits [#] - object 1	16.75	±	6.077	12	18.36	±	5.714	11	23.87	±	6.446	15	21.77	±	9.029	13	t	0.5188	t	0.0071	t	0.2755	t	0.493
Visits [#] - object 2	19.67	±	3.892	12	20.73	±	10.57	11	24.4	±	6.021	15	28.62	±	8.713	13	t	0.7589	t	0.0211	t	0.063	t	0.1573
Visits [#] - object 1 vs object 2	t p=0.1779				t p=0.5239				t p=0.8166				t p=0.0608
Visits [#] - object 1 + object 2	36.42	±	7.354	12	39.09	±	14.02	11	48.27	±	11.73	15	50.38	±	15.21	13	t	0.5802	t	0.0038	t	0.0719	t	0.6872
Latency to first visit [s] - object 1	3.859	±	2.262	12	3.992	±	3.456	11	4.136	±	3.581	15	5.278	±	4.648	13	t	0.9154	U	0.7645	t	0.446	U	0.6832
Latency to first visit [s] - object 2	3.638	±	4.228	12	4.936	±	3.602	11	3.789	±	2.426	15	5.156	±	4.112	13	U	0.195	U	0.305	U	0.7762	U	0.4883
Latency to first visit [s] - object 1 vs object 2	U p=0.3114				t p=0.5374				U p=0.9755				U p=0.7623
Rotarod
Latency to fall [s] - day 1	88.83	±	26.45	12	95.55	±	53.72	11	84.27	±	25.74	15	86.15	±	34.28	13	U	0.8677	t	0.6561	U	0.9219	t	0.8723
Latency to fall [s] - day 2	142.9	±	32.17	12	134.6	±	37.84	11	131.2	±	42.03	15	118.9	±	41.77	13	t	0.5798	t	0.4198	t	0.3444	t	0.4464
Latency to fall [s] - day 1 vs day 2	t p=0.0002				U p=0.0493				t p=0.0012				t p=0.0391
Grip Strength
Body weight [g]	25.03	±	1.721	12	25.53	±	1.473	11	25.15	±	1.419	15	24.88	±	2.435	13	t	0.4668	t	0.8477	t	0.4359	t	0.7304
Grip strength [AU] - average	94.14	±	12.87	12	88.55	±	14.18	11	94.99	±	14.04	15	87.32	±	20.35	13	t	0.3356	t	0.871	t	0.8636	t	0.2657
Grip strength average/body weight	3.775	±	0.5242	12	3.464	±	0.4675	11	3.78	±	0.5031	15	3.492	±	0.6344	13	t	0.1471	t	0.9802	U	0.6167	U	0.5462
Grip strength [AU] - max force	101.3	±	14.18	12	95.82	±	16.77	11	102.1	±	15.56	15	94.54	±	20.05	13	t	0.4137	t	0.8789	t	0.8663	t	0.2799
Grip strength max force/body weight	4.05	±	0.5808	12	3.736	±	0.5662	11	4.06	±	0.5235	15	3.792	±	0.6251	13	t	0.2041	t	0.9634	U	0.6382	U	0.4181
Marble Burying
Marbles burried - total [%]	46.53	±	28.97	12	39.77	±	27.28	11	13.06	±	15.58	15	10.9	±	14.49	13	t	0.5708	U	0.0008	U	0.0042	U	0.6851
Marbles burried - total [%]	2way ANOVA Genotype: p<0.0001 Treatment: p=0.4906
Marbles burried - center [%]	31.25	±	29.91	12	31.82	±	29.24	11	7.5	±	14.79	15	3.846	±	9.388	13	U	0.8578	U	0.0085	U	0.0006	U	0.5792
Marbles burried - periphery [%]	54.17	±	29.95	12	43.75	±	27.95	11	15.83	±	17.01	15	14.42	±	19.16	13	t	0.3981	U	0.0005	U	0.0066	U	0.6858
Sucrose Preference
Sucrose Preference [%] - day 1	62.12	±	22.12	12	69.15	±	19.58	11	70.74	±	17.41	15	78.25	±	13.54	13	t	0.2105	U	0.333	t	0.4277	U	0.2125
Sucrose Preference [%] - day 2	83	±	6.054	12	83.71	±	5.381	11	80.55	±	14.37	15	85.4	±	7.653	13	t	0.535	U	0.4739	U	0.6833	U	0.9903
Sucrose Preference [%] - day 3	84.56	±	6.687	12	81.18	±	11.12	11	79.93	±	9.606	15	79.23	±	10.47	13	t	0.6651	t	0.8561	t	0.3946	t	0.1533
Sucrose Preference [%] - over time (1way ANOVA)	p=0.0004				p=0.0359				p=0.1173				p=0.2033
Sucrose Preference [%] - over time (3way ANOVA)	Three-way ANOVA Time: p<0.0001 Treatment: p=0.2274 Genotype: p=0.4323
Buried Food Test
Latency to first contact [s] - buried day 1	84.58	±	85.19	12	76.82	±	49.91	11	112.7	±	96.11	15	101.8	±	94.23	13	U	0.7986	U	0.3225	U	0.7441	U	0.532
Latency to first contact [s] - buried day 2	87.08	±	84.66	12	81.55	±	51.48	11	115.2	±	95.67	15	105.3	±	94.35	13	U	0.6613	U	0.3164	U	0.8091	U	0.6828
Latency to first contact [s] - visual control	6.333	±	6.005	12	4.455	±	2.697	11	6	±	5.305	15	4	±	2.16	13	U	0.8778	U	0.9693	U	0.6791	U	0.6491
Tail Suspension Test
Time of immobility [s] - 0-2min	20.63	±	8.91	12	22.71	±	9.096	11	23.3	±	9.183	15	25.55	±	11.91	13	t	0.5853	t	0.4519	t	0.5157	t	0.5861
Time of immobility [s] - 2-4min	55.73	±	8.482	12	58.13	±	12.64	11	58.63	±	11.49	15	58.32	±	14.43	13	t	0.604	t	0.459	t	0.9732	t	0.9507
Time of immobility [s] - 4-6min	58.63	±	10.28	12	56.32	±	8.824	11	60.18	±	18.06	15	65.48	±	15.58	13	t	0.5674	t	0.7821	t	0.0866	t	0.4122
Immobility over time	Three-way ANOVA Time: p<0.0001 Treatment: p=0.5729 Genotype: p=0.2493
Time of immobility [s] - 0-6min	135	±	17.45	12	137.2	±	22.5	11	142.1	±	33.25	15	149.3	±	37.18	13	t	0.8008	t	0.4823	t	0.3354	t	0.5948
Forced Swim Test
Time of immobility [s] - 0-2min	9.725	±	13.67	12	8.027	±	6.464	11	5.967	±	5.924	15	3.1	±	2.263	13	U	0.5653	U	0.6219	t	0.033	U	0.4593
Time of immobility [s] - 2-4min	30.92	±	26.22	12	39.25	±	16.83	11	29.69	±	23.66	15	27.32	±	20.46	13	t	0.3722	t	0.9005	t	0.1316	t	0.779
Time of immobility [s] - 4-6min	43.12	±	31.04	12	58.95	±	21.24	11	42.33	±	24.65	15	45.09	±	30.14	13	t	0.1665	t	0.9439	t	0.2023	t	0.7952
Immobility over time	Three-way ANOVA Time: p<0.0001 Treatment: p=0.4950 Genotype: p=0.2157
Time of immobility [s] - 0-6min	83.76	±	64.7	12	106.2	±	37.19	11	77.99	±	49.62	15	75.52	±	50.44	13	t	0.3164	t	0.8014	t	0.1011	t	0.8974
Hot Plate
Latency to first reaction to heat [s]	12.68	±	1.889	12	13	±	1.901	11	15.16	±	2.715	15	16.75	±	3.8	13	t	0.6931	t	0.0101	t	0.0057	t	0.2215
Latency to first reaction to heat [s]	2way ANOVA Genotype: p=0.0002 Treatment: p=0.1902

## Sheet: Supplementry table 2 females
	Group 1				Group 2				Group 3				Group 4				Comparisons
1st Cohort Females	ZBTB20+/+ placebo				ZBTB20+/+ rhEPO				ZBTB20+/- placebo				ZBTB20+/- rhEPO				Group 1vs2		Group 1vs3		Group 2vs4		Group 3vs4
Open Field	mean	±	SD	n	mean	±	SD	n	mean	±	SD	n	mean	±	SD	n	test	p-value	test	p-value	test	p-value	test	p-value
Escape latency [s]	16.14	±	10.42	14	15.62	±	6.627	13	17.14	±	9.813	14	18.69	±	10.44	13	t	0.8758	t	0.7958	t	0.38	t	0.695
Track length total [cm]	4227	±	1258	14	4503	±	1252	13	5646	±	1488	14	6059	±	1942	14	U	0.83	U	0.0186	U	0.0145	U	0.7006
Track length total [cm]	2way ANOVA Genotype: p=0.0006 Treatment: p=0.3973
Velocity avg [cm/s]	10.07	±	2.995	14	10.72	±	2.981	13	13.45	±	3.543	14	14.43	±	4.624	14	U	0.83	U	0.0186	U	0.0145	U	0.7006
Zone crossings [#]	639.9	±	156.4	14	701.5	±	130.7	13	824.1	±	180.8	14	868.6	±	227.9	14	t	0.2763	U	0.0146	t	0.0282	U	0.7688
Periphery - time within [s]	328.7	±	51.32	14	347.3	±	31.05	13	358.9	±	28.46	14	342.8	±	34.58	14	U	0.202	U	0.069	U	0.5826	U	0.1672
Periphery - track length within [cm]	2725	±	892.9	14	3086	±	694	13	4302	±	1492	14	4469	±	1534	14	t	0.2506	U	0.0021	t	0.0067	U	0.7006
Periphery - velocity avg within [cm/s]	8.402	±	2.622	14	9.016	±	2.683	13	11.88	±	3.637	14	13.03	±	4.486	14	U	0.7296	U	0.0079	U	0.0027	U	0.4898
Periphery - visits to [#]	27.86	±	11.91	14	28	±	10.5	13	26.07	±	4.843	14	30.07	±	11.64	14	U	0.9143	t	0.6099	U	0.6237	t	0.2511
Intermediate - time within [s]	73.28	±	42	14	62.11	±	22.16	13	52.43	±	23.79	14	64.89	±	27.91	14	t	0.3929	U	0.1139	t	0.7761	U	0.2852
Intermediate - track length within [cm]	1271	±	647.2	14	1255	±	522.2	13	1177	±	259.5	14	1377	±	617.1	14	U	0.8674	t	0.6198	U	0.65	t	0.2775
Intermediate - velocity avg within [cm/s]	18.31	±	4.244	14	20.69	±	5.547	13	24.57	±	6.418	14	22.43	±	6.64	14	t	0.2261	t	0.0058	U	0.3434	U	0.5943
Intermediate - visits to [#]	40.29	±	18.42	14	34.92	±	13.79	13	34.64	±	8.872	14	41.57	±	17.31	14	U	0.7653	t	0.3148	U	0.274	t	0.198
Center - time within [s]	17.82	±	11.12	14	10.45	±	10.14	13	8.604	±	6.068	14	12.19	±	8.047	14	U	0.0139	U	0.0042	U	0.2151	U	0.1936
Center - track length within [cm]	227.2	±	137.1	14	160.6	±	116.4	13	166.2	±	64.34	14	211.6	±	116.7	14	U	0.2388	U	0.3287	U	0.1546	t	0.2163
Center - velocity avg within [cm/s]	13.36	±	4.446	14	18.25	±	6.687	13	22.81	±	7.369	14	20.19	±	7.112	14	t	0.0378	t	0.0005	t	0.4715	t	0.3466
Center - visits to [#]	13	±	9.165	14	7.692	±	4.535	13	8.857	±	5.216	14	11.57	±	7.101	14	U	0.1064	U	0.2671	t	0.1023	U	0.3564
Hole Board
Latency to first visit [s]	48.56	±	75.34	14	36.13	±	52.54	13	80.63	±	93.92	14	64.42	±	59.74	14	U	0.65	U	0.2141	U	0.0056	U	0.6263
Visits [#] - total	14.71	±	9.042	14	12.54	±	4.594	13	10.07	±	5.569	14	13.93	±	6.673	14	t	0.4353	t	0.1182	t	0.5322	t	0.1122
Visits [#] - most consecutive	1.143	±	0.8644	14	1.077	±	0.9541	13	0.8571	±	0.7703	14	1.286	±	1.069	14	U	0.8809	U	0.4213	t	0.5966	U	0.3246
Visits [#] - total revisits	3.071	±	3.54	14	2.462	±	2.696	13	1.929	±	2.165	14	3	±	6.442	14	U	0.6891	U	0.4255	U	0.8216	U	0.5705
Visits (%) - rigorous revisits	14.91	±	10.06	14	17.97	±	14.07	13	6.971	±	7.265	14	15.82	±	12.59	14	t	0.526	U	0.0331	t	0.6805	U	0.053
Visits (%) - rigorous revisits	2way ANOVA Genotype: p=0.0982 Treatment: p=0.0526
Y-Maze
Entries [#] - total	18.64	±	5.799	14	17.92	±	4.31	13	22.93	±	8.845	14	22.29	±	8.561	14	t	0.7163	t	0.1434	t	0.107	t	0.8466
Entries [#] - alternating	10.21	±	4.371	14	10.92	±	2.178	13	13.86	±	5.545	14	14	±	6.587	14	t	0.596	t	0.0651	t	0.1178	t	0.951
Entries [#] - non-alternating	7.5	±	4.014	14	6	±	3.162	13	8.071	±	5.37	14	7.286	±	4.159	14	t	0.2896	t	0.7526	t	0.3728	t	0.6689
Entries [#] - alternating vs non-alternating	t p=0.0990				t p=0.0001				t p=0.0094				t p=0.0039
Entries [%] - Δ alternating vs non-alternating	16.91	±	35.12	14	32.49	±	22.97	13	29.06	±	28.24	14	31.08	±	27.31	14	t	0.183	t	0.3227	t	0.8852	t	0.849
Centralization Index - 0-100s	1.003	±	0.002742	130	1.003	±	0.001557	130	1.004	±	0.005259	140	1.003	±	0.001841	140	U	0.1759	U	0.7885	U	0.0504	U	0.396
Centralization Index - 100-200s	1.003	±	0.00284	130	1.002	±	0.002565	130	1.003	±	0.004864	140	1.001	±	0.001505	140	U	0.5297	U	0.2674	U	0.0239	U	<0.0001
Centralization Index - 200-300s	1.001	±	0.001657	130	1.001	±	0.003077	130	1.002	±	0.003077	140	1.001	±	0.001687	140	U	0.3501	U	0.0459	U	0.1341	U	0.0921
Centralization Index - 0-300s	Three-way ANOVA Time: p<0.0001 Treatment: p=0.3079 Genotype: p=0.6359
Social Interaction in Pairs
Track length total [m]	30.8	±	2.735	14	35.08	±	6.354	12	45.33	±	3.785	14	45.9	±	2.98	14	t	0.0471	t	<0.0001	t	<0.0001	t	0.6628
Distance nose-nose [cm] - avg over full time (10s)	Three-way ANOVA Time: p=0.3679 Treatment: p=0.1185 Genotype: p=0.5753
Distance nose-nose [cm] - total avg	17.26	±	1.25	7	18.14	±	1.041	6	17.23	±	0.9397	7	17.68	±	1.026	7	t	0.1908	t	0.9673	t	0.4407	t	0.4092
Distance nose-nose [cm] - avg over 1. minute (2s)	Three-way ANOVA Time: p=0.4559 Treatment: p=0.0593 Genotype: p=0.8218
Distance nose-nose [cm] - 1. minute avg	17.43	±	1.574	7	17.95	±	0.9687	6	17.04	±	1.07	7	18.55	±	1.528	7	t	0.4812	t	0.5972	t	0.4111	t	0.0555
Distance nose-nose [cm] - avg over 3 minutes (10s)	Three-way ANOVA Time: p=0.2062 Treatment: p=0.0363 Genotype: p=0.7064
Distance nose-nose [cm] - 1. minute avg	16.91	±	1.524	7	18.38	±	0.9363	6	17.48	±	0.8748	7	18.2	±	1.554	7	t	0.0591	t	0.4165	t	0.793	t	0.3135
Three Chamber Sociability Test
Social preference (SP) - overall distance [cm]	3290	±	528.8	14	3595	±	984.2	13	4499	±	750	14	4037	±	746.6	14	U	0.5186	t	<0.0001	U	0.0377	t	0.1147
SP - zone crossings [#]	559.9	±	89.13	14	586	±	132.2	13	697.8	±	77.64	14	643.4	±	108.1	14	U	0.7837	U	0.0002	U	0.0263	U	0.1035
SP - time in stimulus chamber [s]	81.33	±	30.34	14	92.18	±	28.62	13	61.92	±	20.07	14	49.44	±	17.74	14	t	0.3479	U	0.0637	t	0.0002	U	0.1251
SP - time in empty chamber [s]	65.91	±	32.38	14	73.32	±	31.54	13	53.53	±	15.4	14	43.76	±	12.13	14	U	0.83	U	0.3287	U	0.0003	U	0.031
SP - time in stimulus vs empty chamber [s]	t p=0.2051				U p=0.0338				U p=0.8388				t p=0.3329
SP - track length in stimulus chamber [cm]	612.1	±	204	14	666.3	±	205.3	13	696.9	±	141.1	14	555.9	±	197.4	14	t	0.4976	t	0.2133	t	0.1675	t	0.0401
SP - track length in empty chamber [cm]	548.5	±	224.3	14	666	±	255.8	13	658.1	±	189.4	14	546.8	±	158	14	t	0.2181	U	0.1251	U	0.2199	U	0.031
SP - track length in stimulus vs empty chamber [cm]	t p=0.4401				t p=0.9970				U p=0.8743				U p=0.5714
SP - visits to stimulus chamber [#]	32.64	±	9.54	14	35.85	±	10.29	13	45.86	±	8.226	14	35.14	±	11.8	14	t	0.4106	t	0.0006	t	0.87	t	0.0104
SP - visits to empty chamber [#]	25.43	±	8.644	14	29.08	±	8.986	13	37.93	±	11.99	14	30.86	±	6.037	14	t	0.2934	t	0.0042	t	0.5552	t	0.0633
SP - visits to stimulus vs empty chamber [#]	t p=0.0460				t p=0.0868				t p=0.0530				t p=0.2409
SP - latency to stimulus chamber [s]	43.17	±	65.42	14	55.55	±	65.6	13	33.03	±	39.19	14	60.81	±	61.53	14	U	0.5186	U	0.8642	U	0.616	U	0.1898
SP - latency to empty chamber [s]	131.5	±	111.9	14	109.7	±	99.04	13	61.25	±	58.78	14	47.13	±	60.07	14	U	0.616	U	0.0767	U	0.0543	U	0.4274
SP - latency to stimulus vs empty chamber [s]	U p=0.0091				U p=0.1389				U p=0.1603				U p=0.4013
SP - time with stimulus insert [s]	220.7	±	84.49	14	209.9	±	71.19	13	255.1	±	51.92	14	265.4	±	50.5	14	t	0.7205	t	0.2083	t	0.0301	t	0.5983
SP - time with empty insert [s]	134	±	38.23	14	128.6	±	55.24	13	153.7	±	31.73	14	165.5	±	39.65	14	t	0.7709	U	0.21	U	0.0609	U	0.3761
SP - time with stimulus vs empty insert [s]	t p=0.0026				t p=0.0036				U p<0.0001				U p<0.0001
SP - visits to stimulus insert [#]	22.43	±	6.211	14	24.46	±	8.969	13	29.79	±	5.727	14	21.93	±	6.498	14	t	0.504	t	0.0031	t	0.4128	t	0.0022
SP - visits to empty insert [#]	17.36	±	6.259	14	20.15	±	7.592	13	23.5	±	7.251	14	19	±	3.595	14	t	0.309	t	0.024	t	0.6246	t	0.0512
SP - visits to stimulus vs empty insert [#]	t p=0.0408				t p=0.1990				t p=0.0176				t p=0.1554
SP - latency to stimulus insert [s]	52.94	±	69.53	14	59.15	±	66.46	13	34.89	±	39.13	14	63.47	±	60.84	14	U	0.5502	U	0.982	U	0.65	U	0.1936
SP - latency to empty insert [s]	134.8	±	110.7	14	113.3	±	99.61	13	62.45	±	60.06	14	48.4	±	60.42	14	t	0.5992	U	0.0395	U	0.0609	U	0.5112
SP - latency to stimulus vs empty insert [s]	U p=0.0106				U p=0.1389				U p=0.3064				U p=0.3287
SP - time spent in center [s]	97.98	±	68.1	14	95.99	±	38.82	13	75.76	±	17.71	14	75.83	±	16.94	14	U	0.7564	U	0.3287	U	0.28	U	0.6027
SP - track length within center [cm]	870.2	±	444.2	14	1027	±	665.6	13	1163	±	322.3	14	1046	±	297.2	14	U	0.5826	U	0.0241	U	0.1546	t	0.3279
SP - visits to center [#]	18.43	±	7.643	14	20.08	±	6.8	13	30.86	±	8.592	14	25.57	±	9.541	14	U	0.5244	t	0.0004	U	0.1798	t	0.1357
Centralization Index - Habituation	Three-way ANOVA Time: p<0.0001 Treatment: p=0.5670 Genotype: p=0.2959
Centralization Index - Social Preference	Three-way ANOVA Time: p=0.4840 Treatment: p=0.3048 Genotype: p=0.0063
Marble Burying
Marbles burried - total [%]	23.21	±	21.54	14	17.63	±	13.19	13	2.381	±	4.825	14	5.357	±	7.386	14	t	0.4217	U	0.0009	U	0.0078	U	0.3156
Marbles burried - total [%]	2way ANOVA Genotype: p<0.0001 Treatment: p=0.7368
Marbles burried - center [%]	16.07	±	26.6	14	5.769	±	14.08	13	0.8929	±	3.341	14	1.786	±	6.682	14	U	0.1	U	0.0213	U	0.3467	U	>0.9999
Marbles burried - periphery [%]	26.79	±	22.26	14	23.56	±	15.97	13	3.125	±	5.878	14	7.143	±	9.449	14	t	0.6673	U	0.0008	U	0.0047	U	0.3011
Nest Building Test
Nest Building Score [AU]	2.893	±	0.9643	14	2.692	±	1.182	13	1.143	±	0.3056	14	1.321	±	0.4644	14	U	0.5818	U	<0.0001	U	0.0009	U	0.3427
Nest Building Score [AU]	2way ANOVA Genotype: p<0.0001 Treatment: p=0.9728
LABORAS
Climbing - duration [s]	7140	±	4710	14	7181	±	3161	13	14764	±	6335	14	11189	±	5769	14	t	0.9785	t	0.0014	t	0.0349	t	0.1307
Climbing - duration [s]	2way ANOVA Genotype: p=0.0002 Treatment: p=0.1652
Climbing - occurences [#]	536.1	±	963.7	14	664.8	±	985.4	13	1389	±	1845	14	2390	±	2945	14	U	0.1852	U	0.0025	U	0.0107	U	0.5112
Climbing - occurences [#]	2way ANOVA Genotype: p=0.0145 Treatment: p=0.2633
Locomotion - duration [s]	2402	±	579.1	14	2792	±	719.7	13	3154	±	1622	14	3724	±	1645	14	t	0.1363	U	0.1936	U	0.1279	U	0.1636
Locomotion - occurences [#]	3994	±	727.7	14	4496	±	1479	13	4848	±	2486	14	6454	±	3167	14	U	0.616	U	0.5409	U	0.0291	U	0.035
Immobility - duration [min]	215.8	±	66.9	14	203.2	±	58.9	13	106.3	±	67.3	14	105.5	±	61	14	t	0.6067	t	0.0002	U	0.0005	U	0.982
Immobility - occurences [#]	868.1	±	319.1	14	874.3	±	299.5	13	665.9	±	420.5	14	735.9	±	257.4	14	U	0.9329	U	0.0304	t	0.2116	U	0.1115
Immobility - occurences [#] pooled by genotype	U p=0.0076
Rearing - duration [s]	2060	±	381.5	14	1645	±	473.4	13	1698	±	468.3	14	1765	±	321.2	14	U	0.0168	U	0.0067	t	0.4508	U	0.2649
Rearing - occurences [#]	1212	±	186.1	14	1163	±	263.1	13	1154	±	244.3	14	1390	±	417.1	14	t	0.5921	t	0.4892	U	0.2388	U	0.1035
Grooming - duration [s]	2532	±	917.9	14	2525	±	954.3	13	1810	±	744	14	1733	±	740.9	14	U	0.7564	U	0.0186	t	0.0253	t	0.7865
Grooming - occurences [#]	578.4	±	201.2	14	616.5	±	228.6	13	502.8	±	220.9	14	483.5	±	180.5	14	U	0.616	U	0.2456	t	0.1088	t	0.8023
Drinking - duration [s]	26.89	±	15.47	14	29.31	±	23.42	13	6.65	±	4.383	14	11.75	±	12.14	14	U	0.9699	U	<0.0001	U	0.0925	U	0.4544
Drinking - occurences [#]	14.5	±	6.466	14	17.15	±	14.06	13	4.143	±	3.255	14	7.786	±	7.973	14	t	0.5424	t	<0.0001	U	0.1179	U	0.2973
Eating - duration [s]	1203	±	672.3	14	2143	±	2283	13	2671	±	1479	14	3494	±	2206	14	U	0.28	t	0.0033	U	0.0377	t	0.2587
Eating - occurences [#]	408.8	±	193.1	14	861.3	±	1544	13	1213	±	835.3	14	2049	±	1964	14	U	0.5108	U	0.0001	U	0.0033	U	0.4013
Scratching - duration [s]	538.6	±	200.7	14	595.6	±	206.8	13	590.4	±	245.5	14	582.5	±	256.5	14	t	0.4749	t	0.5464	t	0.885	t	0.9342
Scratching - occurences [#]	629.6	±	199.3	14	655.9	±	211	13	636.2	±	241.3	14	617.2	±	213.1	14	t	0.7426	t	0.938	t	0.6396	t	0.827
Velocity - maximum [mm/s]	219.1	±	41.97	14	210.7	±	25.9	13	238.6	±	18.33	14	249.8	±	25.23	14	U	0.616	t	0.1293	U	0.0004	t	0.1896
Velocity - duration of maximum speed [s]	747.3	±	12.3	14	742.8	±	22.2	13	746	±	19	14	758.9	±	19	14	U	0.3754	t	0.8576	U	0.0541	t	0.0846
Velocity - average speed [mm/s]	3.622	±	0.9833	14	4.247	±	1.701	13	4.827	±	1.93	14	6.54	±	4.622	14	U	0.1852	U	0.0497	U	0.0168	U	0.1936
Track length [m]	156.5	±	42.48	14	183.5	±	73.49	13	208.5	±	83.36	14	282.5	±	199.7	14	U	0.1852	U	0.0497	U	0.0168	U	0.1936
Track length [m]	2way ANOVA Genotype: p=0.0076 Treatment: p=0.1717
Circling - events clockwise [#]	510.9	±	205.4	14	538.7	±	434.7	13	636.2	±	701.1	14	1195	±	1042	14	U	0.3951	U	0.9358	U	0.0064	U	0.0059
Circling - events counterclockwise [#]	475.5	±	162.2	14	550.2	±	384.5	13	594.7	±	425.8	14	1106	±	735.8	14	U	0.8569	U	0.6259	U	0.0174	U	0.0637
Circling - total events [#]	986.4	±	356.9	14	1089	±	814.3	13	1231	±	1121	14	2300	±	1668	14	U	0.641	U	0.7345	U	0.0104	U	0.0162
Circling - average duration [s]	3.651	±	0.1529	14	3.7	±	0.1595	13	3.712	±	0.1604	14	3.761	±	0.1842	14	t	0.4312	t	0.3174	t	0.3622	t	0.4572
Circling - average duration [s] pooled by genotype	U p=0.5798
Circling - average perimeter [mm]	193.5	±	44.21	14	198.3	±	79.58	13	226.2	±	56.91	14	269.6	±	92.17	14	U	0.6848	U	0.0162	U	0.0091	U	0.4013
Circling - average velocity [mm/s]	61.55	±	15.75	14	61.91	±	25.92	13	72.41	±	19.85	14	89	±	35.98	14	U	0.5502	U	0.031	U	0.0145	U	0.4544
Vocalization
Latency to first call [s]	20.41	±	46.8	14	24.55	±	47.44	13	36.38	±	62.58	14	17.84	±	47.53	14	U	0.296	U	0.407	U	0.0673	U	0.0835
Number of calls [#]	440.4	±	274.9	14	326.8	±	282.4	13	443.1	±	376.4	14	605.9	±	297.4	14	U	0.3564	U	0.7343	U	0.0297	U	0.3578
Duration of calling [s]	14.72	±	10.02	14	13.35	±	14.64	13	17.47	±	16.31	14	25.95	±	14.76	14	U	0.5272	U	0.6915	U	0.0492	U	0.1893
Prepulse Inhibition (PPI)
Hearing - 65 dB [AU]	0.873	±	1.378	10	0.6689	±	0.2857	9	0.9392	±	1.186	12	0.8943	±	1.222	7	U	0.1173	U	0.0426	U	0.0851	U	0.1369
Hearing - 120 dB [AU]	2.865	±	1.049	10	5.188	±	2.835	9	2.89	±	2.847	12	3.424	±	2.199	7	t	0.0429	U	0.1802	t	0.1829	U	0.1956
Hearing - 65 dB vs 120 dB	U p=0.0015				U p<0.0001				U p=0.0003				U p=0.0070
PPI - 70dB [%]	41.73	±	8.849	10	27.89	±	17.67	9	30.13	±	11.46	12	39.16	±	12.74	7	t	0.0562	t	0.0145	t	0.1606	t	0.1488
PPI - 75dB [%]	52.38	±	15.17	10	44.69	±	19.24	9	44.44	±	19.56	12	58.6	±	10.62	7	t	0.3515	t	0.2964	t	0.0891	t	0.0568
PPI - 80dB [%]	60.47	±	15.05	10	60.06	±	18.91	9	55.4	±	12.09	12	61.67	±	14.22	7	t	0.9592	t	0.4019	U	>0.9999	U	0.3402
PPI one-way/2way ANOVA sound intensity	0.0147				0.0048				0.0009				0.0073				2wA	0.2578	2wA	0.0901	2wA	0.2187	2wA	0.0624
Morris Water Maze
Visible 1 - escape latency [s]	20.61	±	10.07	14	21.93	±	9.26	13	36.53	±	17.17	14	49.56	±	24.5	14	t	0.7269	t	0.007	t	0.0011	t	0.1165
Visible 2 - escape latency [s]	9.799	±	7.153	14	9.194	±	9.115	13	7.418	±	5.455	14	12.43	±	12.25	14	U	0.616	U	0.2852	U	0.4296	U	0.2456
Visible 1 vs 2 - escape latency [s]	U p=0.0014				U p=0.0003				U p=0.0003				U p<0.0001
Visible 1 - track length [cm]	409.7	±	189.3	14	466.9	±	182.6	13	829.5	±	379.2	14	1082	±	497.3	14	t	0.4316	t	0.0015	t	0.0005	t	0.1438
Visible 2 - track length [cm]	196.1	±	96.51	14	199.7	±	166.5	13	190.7	±	118	14	303.5	±	274.9	14	U	0.65	t	0.8949	U	0.3022	U	0.2852
Visible 1 vs 2 - track length [cm]	t p=0.0013				U p=0.0004				t p<0.0001				U p<0.0001
Visible 1 - velocity [cm/s]	21.59	±	3.3	14	24.02	±	7.527	13	23.73	±	3.057	14	23.01	±	2.671	14	U	0.1852	U	0.0556	U	0.616	t	0.5151
Visible 2 - velocity [cm/s]	23.21	±	4.058	14	23.82	±	4.236	13	27.89	±	4.342	14	26.86	±	3.399	14	t	0.7068	t	0.0067	t	0.052	t	0.4913
Visible 1 vs 2 - velocity [cm/s]	U p=0.0444				U p=0.5788				t p=0.0074				t p=0.0027
Hidden 1 - escape latency [s]	66.4	±	19.86	14	57.78	±	19.83	13	65.53	±	16.43	14	62.85	±	22.26	14	t	0.2702	t	0.901	t	0.5372	t	0.7198
Hidden 2 - escape latency [s]	51.49	±	27.27	14	34.25	±	19.7	13	58.31	±	17.35	14	54.59	±	18.81	14	t	0.0707	t	0.4384	t	0.0113	t	0.5915
Hidden 3 - escape latency [s]	41.6	±	25.6	14	33.47	±	20.8	13	44.83	±	17.69	14	46.56	±	24.85	14	U	0.4798	U	0.5938	U	0.1279	t	0.834
Hidden 4 - escape latency [s]	34.16	±	13.3	14	28.69	±	10.6	13	44.71	±	19.62	14	38.07	±	22.34	14	t	0.2471	t	0.1096	U	0.3754	U	0.1936
Hidden 5 - escape latency [s]	32.2	±	13.15	14	27.14	±	20.78	13	38.74	±	22.39	14	35.56	±	17.56	14	U	0.0945	U	0.7688	U	0.0543	U	0.982
Hidden 6 - escape latency [s]	29.83	±	24.82	14	28.91	±	22.11	13	34.8	±	15.7	14	34.65	±	18.82	14	U	0.7305	U	0.2273	U	0.3255	t	0.9816
Hidden 7 - escape latency [s]	32.27	±	24.74	14	26.26	±	22.59	13	34.4	±	19.01	14	32.21	±	17.73	14	U	0.4583	U	0.6027	U	0.1408	U	0.6347
Hidden 8 - escape latency [s]	27.24	±	19.38	14	22.65	±	21.57	13	34.92	±	23.8	14	28.82	±	18.67	14	U	0.4879	U	0.3287	U	0.2588	U	0.5409
Hidden 1-8 - escape latency over time	Three-way ANOVA Time: p<0.0001 Treatment: p=0.1933 Genotype: p=0.0600
Probe Trial 1 (PT) - time in target quadrant (TQ) [s]	30.35	±	13.61	14	35.48	±	13.83	13	23.74	±	6.365	14	27.26	±	8.722	14	t	0.3415	t	0.1164	t	0.082	t	0.2342
Probe Trial 1 (PT) - time in target quadrant (TQ) [s]	2way ANOVA Genotype: p=0.0153 Treatment: p=0.1504
PT 1 - visits to TQ [#]	11.86	±	5.895	14	14.46	±	5.651	13	9.571	±	3.204	14	9.643	±	2.898	14	U	0.1286	t	0.217	U	0.0032	t	0.9512
PT 1 - latency to former escape platform [s]	25.63	±	23.32	14	16.07	±	15.07	13	16.84	±	19.35	14	21.18	±	21.03	14	U	0.2849	U	0.2062	U	0.6147	U	0.5585
PT 1 - visits to former escape platform [#]	3.286	±	2.785	14	4.615	±	3.097	13	2.071	±	2.165	14	1.786	±	1.626	14	t	0.2534	U	0.2245	t	0.0088	U	0.9005
PT 1 - total track length [cm]	1632	±	517.4	14	1771	±	370.6	13	2075	±	294.7	14	2022	±	226.7	14	U	0.4879	U	0.0049	U	0.0078	t	0.5991
PT 1 - total track length [cm]	2way ANOVA Genotype: p=0.0009 Treatment: p=0.6789
Reversal 1 - escape latency [s]	37.81	±	27.84	14	36.83	±	30.02	13	36.36	±	23.08	14	41.22	±	26.4	14	U	0.8032	U	>0.9999	U	0.616	t	0.6084
Reversal 2 - escape latency [s]	29.99	±	12.46	14	36.91	±	12.11	13	32.12	±	20.65	14	30.94	±	15.71	14	t	0.1554	t	0.7437	t	0.2775	t	0.8664
Reversal 3 - escape latency [s]	29.19	±	24.91	14	26.46	±	23.9	13	29.19	±	16.72	14	31.98	±	23.71	14	U	0.7564	U	0.6673	U	0.5186	t	0.7223
Reversal 4 - escape latency [s]	21.07	±	21.01	14	22.08	±	22.33	13	20.51	±	13.87	14	29.09	±	19.57	14	U	0.7203	U	0.6673	U	0.1852	U	0.1499
Reversal 1-4 - escape latency over time // Gen./Treat.	p=0.2790				p=0.2607				p=0.1667				p=0.4637				2wA	0.8712	2wA	0.9947	2wA	0.6842	2wA	0.4701
Reversal 1-4 - escape latency over time	Three-way ANOVA Time: p=0.0008 Treatment: p=0.5597 Genotype: p=0.7370
Probe Trial 2 (PT) - time in target quadrant (TQ) [s]	40.08	±	17.76	14	34.84	±	12.36	13	26.15	±	7.136	14	28.86	±	9.273	14	U	0.65	U	0.0067	t	0.1712	t	0.3947
Probe Trial 2 (PT) - time in target quadrant (TQ) [s]	2way ANOVA Genotype: p=0.0040 Treatment: p=0.7227
PT 2 - visits to TQ [#]	14.5	±	5.516	14	16.54	±	6.912	13	12.64	±	3.225	14	12	±	5.616	14	t	0.4079	t	0.2891	t	0.075	t	0.7141
PT 2 - latency to former escape platform [s]	21.83	±	20.98	14	11.28	±	10.18	13	19.2	±	17.76	14	8.791	±	11.43	14	t	0.1093	U	0.8387	U	0.3812	U	0.0191
PT 2 - visits to former escape platform [#]	3.643	±	2.499	14	4.846	±	3.078	13	2.857	±	1.657	14	2.643	±	2.468	14	t	0.2784	t	0.3373	t	0.0527	t	0.7899
PT 2 - total track length [cm]	1598	±	485.6	14	1656	±	413.6	13	2152	±	221.6	14	1912	±	407.4	14	U	0.943	U	<0.0001	U	0.0222	U	0.3064
PT 2 - total track length [cm]	2way ANOVA Genotype: p=0.0004 Treatment: p=0.3871
Complex Wheel Running
Distance [m] - over time	Three-way ANOVA Time: p<0.0001 Treatment: p=0.8813 Genotype: p=0.4889
Distance [m] - total	1935.19	±	317.57	7	1895.07	±	347.82	6	1801.73	±	456.18	7	1786.72	±	545.96	7	t	0.8334	U	>0.9999	t	0.6743	U	0.9015
Time [min] - total	148.7	±	14.95	7	142.1	±	23.07	6	141.6	±	36	7	137.5	±	43.27	7	t	0.562	U	0.9015	t	0.8117	U	0.8048
Velocity [m/s] - average	0.2327	±	0.034666	7	0.2413	±	0.01902	6	0.2233	±	0.02871	7	0.2273	±	0.03096	7	t	0.5845	t	0.5899	t	0.3405	t	0.8063
Magnet Resonance Tomography
Olfactory bulb - volume [mm3]	26.78	±	0.4919	7	27.17	±	0.6168	7	25.9	±	0.7356	7	25.49	±	0.6235	7	t	0.2244	t	0.0231	t	0.0003	t	0.2934
Olfactory bulb - volume [mm3]	2way ANOVA Genotype: p<0.0001 Treatment: p=0.9708
Thalamus - volume [mm3]	17.55	±	0.6047	7	17.73	±	0.3007	7	18.35	±	0.5329	7	17.43	±	0.8011	7	t	0.493	t	0.0216	t	0.3828	t	0.0286
Thalamus - volume [mm3]	2way ANOVA Genotype: p=0.3097 Treatment: p=0.1421
Hippocampus - volume [mm3]	66.48	±	1.088	7	65.54	±	2.124	7	69.34	±	1.779	7	66.97	±	2.34	7	t	0.3245	t	0.0047	t	0.2534	t	0.0561
Hippocampus - volume [mm3]	2way ANOVA Genotype: p=0.0060 Treatment: p=0.0293
Corpus Callosum - volume [mm3]	1.135	±	0.02732	7	1.158	±	0.0519	7	1.149	±	0.05025	7	1.137	±	0.03095	7	t	0.3203	t	0.5252	t	0.367	t	0.5855
Corpus Callosum - volume [mm3]	2way ANOVA Genotype: p=0.8187 Treatment: p=0.7373
Ventricles - volume [mm3]	11.43	±	0.9891	7	10.41	±	0.8894	7	11.66	±	0.9783	7	10.16	±	0.532	7	U	0.0262	t	0.6753	U	0.9015	t	0.0058
Ventricles - volume [mm3]	2way ANOVA Genotype: p=0.9689 Treatment: p=0.0007
Cerebellum - volume [mm3]	55.46	±	0.5437	7	54.7	±	1.496	7	57.68	±	1.55	7	55.72	±	1.615	7	t	0.2472	t	0.008	t	0.2443	t	0.0391
Cerebellum - volume [mm3]	2way ANOVA Genotype: p=0.0047 Treatment: p=0.0156
Brain matter - volume [mm3]	492	±	9.738	7	496.8	±	13.96	7	506.7	±	15.93	7	492.8	±	12	7	U	0.3176	t	0.064	U	0.535	t	0.0909
Brain matter - volume [mm3]	2way ANOVA Genotype: p=0.3137 Treatment: p=0.3858
Brain - volume [mm3]	503.4	±	10.01	7	507.2	±	14.45	7	518.4	±	16.54	7	502.9	±	12.24	7	t	0.5851	t	0.0686	t	0.5633	t	0.0723
Brain - volume [mm3]	2way ANOVA Genotype: p=0.3295 Treatment: p=0.2857
Organ Collection
Body weight [g]	24	±	1.155	7	23.43	±	1.134	7	23.29	±	1.89	7	22.57	±	0.9759	7	t	0.3686	t	0.4136	t	0.156	t	0.3974
Tibia length [mm]	18.2	±	0.2972	7	18.26	±	0.2573	7	18.92	±	0.3187	7	18.53	±	0.602	7	t	0.7074	t	0.0009	t	0.3041	t	0.1609
Brain - weight [g]	0.4498	±	0.02499	7	0.4517	±	0.01748	7	0.4539	±	0.0158	7	0.4494	±	0.01877	7	t	0.8779	U	0.9015	t	0.8232	U	0.535
Brain - weight [g] pooled by genotype	t p=0.8991
Brain - dry weight [g]	0.09939	±	0.005929	7	0.09946	±	0.004116	7	0.09929	±	0.004493	7	0.09663	±	0.004119	7	t	0.9796	t	0.9723	t	0.223	t	0.2714
Brain - dry weight [g] pooled by genotype	U p=0.2599
Brain - water content [g]	0.3505	±	0.01911	7	0.3522	±	0.01384	7	0.3546	±	0.01193	7	0.3528	±	0.01508	7	t	0.8486	U	>0.9999	t	0.938	U	0.535
Brain - water content [g] pooled by genotype	t p=0.6712
Brain - weight [g]/Body weight [g]	0.01877	±	0.001295	7	0.01929	±	0.0004091	7	0.01959	±	0.001522	7	0.01993	±	0.0008397	7	t	0.3491	t	0.3041	t	0.1047	t	0.6151
Brain - weight [g]/Tibia length [mm]	0.02471	±	0.00127	7	0.02473	±	0.000743	7	0.02399	±	0.0008954	7	0.02426	±	0.0007856	7	t	0.972	t	0.2452	t	0.2689	t	0.5629
Heart - weight [g]	0.1031	±	0.01317	7	0.1147	±	0.01494	7	0.1072	±	0.01554	7	0.1046	±	0.007874	7	t	0.1501	t	0.6118	t	0.1482	t	0.7115
Heart - dry weight [g]	0.02334	±	0.002694	7	0.02464	±	0.001799	7	0.02349	±	0.002894	7	0.0222	±	0.001447	7	t	0.3122	t	0.9254	t	0.0167	t	0.321
Heart - water content [g]	0.0798	±	0.01062	7	0.09009	±	0.01345	7	0.08367	±	0.01268	7	0.08244	±	0.006606	7	t	0.1397	t	0.5477	t	0.2111	t	0.8253
Heart - weight [g]/Body weight [g]	0.004299	±	0.000524	7	0.004899	±	0.0006127	7	0.00459	±	0.0004106	7	0.004633	±	0.0002259	7	U	0.0973	U	0.0973	t	0.3151	t	0.8141
Heart - weight [g]/Tibia length [mm]	0.005661	±	0.0006559	7	0.006279	±	0.0007762	7	0.005656	±	0.0007549	7	0.005646	±	0.0003543	7	t	0.1342	t	0.9888	t	0.0834	t	0.9758
Lungs - weight [g]	0.1471	±	0.01031	7	0.1531	±	0.01443	7	0.169	±	0.02661	7	0.1482	±	0.007595	7	t	0.3913	t	0.0777	U	0.3176	U	0.0379
Lungs - dry weight [g]	0.0359	±	0.003485	7	0.03573	±	0.003788	7	0.03577	±	0.004426	7	0.02907	±	0.0068	7	t	0.9312	t	0.9529	U	0.0175	U	0.053
Lungs - water content [g]	0.1112	±	0.008073	7	0.1174	±	0.011	7	0.1333	±	0.0232	7	0.1191	±	0.009015	7	t	0.2576	t	0.0473	t	0.7496	t	0.1726
Lungs - weight [g]/Body weight [g]	0.006149	±	0.0006176	7	0.006535	±	0.0005425	7	0.007254	±	0.0008956	7	0.006575	±	0.0004217	7	t	0.2382	t	0.0217	t	0.8795	t	0.105
Lungs - weight [g]/Tibia length [mm]	0.008089	±	0.0006438	7	0.008379	±	0.000708	7	0.008925	±	0.001329	7	0.008008	±	0.0005381	7	t	0.4357	t	0.17	U	0.1649	U	0.1282
2nd Cohort Females
Neophobia
Track length - total [cm]	2334	±	324.4	16	2281	±	304.6	15	2550	±	321.5	8	2680	±	442.1	11	t	0.6417	t	0.1433	t	0.0196	t	0.4678
Zone crossings - total [cm]	275.2	±	36.84	16	265.3	±	36.27	15	308.5	±	21.39	8	309.1	±	48.77	11	t	0.4561	t	0.0107	U	0.0373	U	0.7331
Interaction time [s] - object 1	36.48	±	14.03	16	30.04	±	12.44	15	37.53	±	7.684	8	34.12	±	10.72	11	t	0.1866	t	0.8142	U	0.54	U	0.2723
Interaction time [s] - object 2	28.37	±	7.887	16	33.47	±	12.98	15	30.08	±	7.714	8	32.04	±	9.419	11	t	0.2027	t	0.6182	U	0.7988	U	0.6574
Interaction time [s] - object 1 vs object 2	t p=0.0554				t p=0.4666				t p=0.0734				U p=0.7477
Interaction time [s] - object 1 + object 2	64.85	±	20.37	16	63.51	±	21.62	15	67.62	±	13.28	8	66.16	±	13.31	11	t	0.8612	t	0.6935	t	0.7035	t	0.8171
Visits [#] - object 1	34.69	±	12.41	16	31.53	±	11.07	15	44.13	±	11.09	8	38.18	±	13.37	11	t	0.4606	t	0.0778	t	0.1942	t	0.3057
Visits [#] - object 2	20.81	±	4.983	16	23.53	±	7.376	15	24.5	±	6.99	8	26.18	±	4.665	11	t	0.2434	t	0.2104	U	0.2012	U	0.6997
Visits [#] - object 1 vs object 2	t p=0.0005				t p=0.0285				t p=0.0012				U p=0.0048
Visits [#] - object 1 + object 2	55.5	±	15.62	16	55.07	±	14.43	15	68.63	±	16.42	8	64.36	±	13.63	11	t	0.9366	t	0.0825	t	0.1076	t	0.5591
Latency to first visit [s] - object 1	4.118	±	3.089	16	4.879	±	4.001	15	8.108	±	5.313	8	6.932	±	5.1555	11	U	0.7194	t	0.0796	U	0.413	t	0.6366
Latency to first visit [s] - object 2	6.265	±	2.845	16	4.597	±	3.773	15	3.91	±	2.737	8	6.058	±	2.168	11	t	0.1784	t	0.0692	t	0.2174	t	0.0854
Latency to first visit [s] - object 1 vs object 2	t p=0.0498				U p=0.9349				t p=0.0738				t p=0.6235
Rotarod
Latency to fall [s] - day 1	125.7	±	48.39	16	157.3	±	78.12	15	140.4	±	40.37	8	145.1	±	40.99	11	t	0.1915	t	0.4435	t	0.6099	t	0.8061
Latency to fall [s] - day 2	159.4	±	58.39	16	186.7	±	55.63	15	125.6	±	51.22	8	160	±	40.46	11	t	0.194	t	0.1654	t	0.1699	t	0.1395
Latency to fall [s] - day 1 vs day 2	t p=0.0855				t p=0.2472				t p=0.5332				t p=0.4007
Grip Strength
Body weight [g]	19.39	±	0.957	16	19.92	±	1.025	15	18.98	±	0.8697	8	18.53	±	0.9147	11	t	0.1433	t	0.3153	t	0.0014	t	0.2902
Grip strength [AU] - average	74.55	±	16.48	16	67.84	±	12.21	15	68.66	±	10.73	8	65.01	±	7.694	11	t	0.2065	t	0.3053	t	0.4764	t	0.4274
Grip strength average/body weight	3.831	±	0.7786	16	3.4	±	0.5794	15	3.613	±	0.6034	8	3.509	±	0.4482	11	t	0.0901	t	0.4587	t	0.5934	t	0.6892
Grip strength [AU] - max force	83.13	±	15.65	16	79.67	±	17.04	15	78.63	±	13.9	8	75.09	±	7.918	11	t	0.5616	t	0.4842	t	0.3712	t	0.5318
Grip strength max force/body weight	4.288	±	0.7464	16	3.987	±	0.7855	15	4.138	±	0.7855	8	4.045	±	0.4059	11	t	0.2841	t	0.661	t	0.8063	t	0.768
Marble Burying
Marbles burried - total [%]	17.19	±	18.62	16	23.33	±	16.05	15	7.814	±	8.751	8	6.818	±	8.18	11	U	0.1953	U	0.1819	U	0.0033	U	0.5785
Marbles burried - center [%]	14.06	±	22.76	16	10	±	13.53	15	7.813	±	9.3	8	2.273	±	5.056	11	U	0.8565	U	0.8847	U	0.1354	U	0.2489
Marbles burried - periphery [%]	18.75	±	17.82	16	30	±	20.76	15	7.813	±	9.882	8	9.091	±	11.31	11	t	0.1178	U	0.1441	U	0.0035	U	0.9422
Marbles burried - periphery [%]	2way ANOVA Genotype: p=0.0034 Treatment: p=0.4103
Sucrose Preference
Sucrose Preference [%] - day 1	56.83	±	19.79	16	55.28	±	14.41	15	48.77	±	18.13	8	48.65	±	16.09	11	U	0.5196	U	0.2636	t	0.2905	t	0.9885
Sucrose Preference [%] - day 2	82.01	±	7.555	16	80.96	±	8.482	15	81.33	±	9.801	8	80.35	±	5.473	11	t	0.7194	U	0.7523	t	0.8264	U	0.2375
Sucrose Preference [%] - day 3	87.88	±	5.73	16	87.04	±	4.323	15	86.23	±	4.43	8	87.41	±	4.351	11	t	0.6486	t	0.4482	t	0.8328	t	0.5729
Sucrose Preference [%] - over time (one-way ANOVA)	p<0.0001				p<0.0001				p=0.0028				p<0.0001
Buried Food Test
Latency to first contact [s] - buried day 1	54.13	±	69.61	16	73.13	±	94.79	15	115.8	±	104.3	8	93.45	±	83.36	11	U	0.6752	U	0.1021	U	0.2869	U	0.7168
Latency to first contact [s] - buried day 2	65.13	±	70.28	15	76.23	±	85.54	13	123.9	±	113.7	7	133.6	±	98.92	11	U	0.9729	U	0.2898	U	0.0287	U	0.5204
Latency to first contact [s] - visual control	4.75	±	1.88	16	3.6	±	1.882	15	6.5	±	2.138	8	5.455	±	3.174	11	U	0.0722	t	0.0718	U	0.0958	t	0.4032
Tail Suspension Test
Time of immobility [s] - 0-2min	14.71	±	8.751	16	22.46	±	11.49	15	16.14	±	9.409	8	17.12	±	9.827	10	U	0.0801	U	0.6206	t	0.2274	t	0.832
Time of immobility [s] - 2-4min	51.08	±	18.46	16	65.89	±	16.32	15	54.98	±	18.44	8	55.89	±	14.77	10	U	0.0221	t	0.6333	U	0.0995	t	0.9109
Time of immobility [s] - 4-6min	55.7	±	25.9	16	63.79	±	14.63	15	66.51	±	17.69	8	60.51	±	22.84	10	t	0.291	t	0.2441	t	0.6932	t	0.5387
Immobility over time	Three-way ANOVA Time: p<0.0001 Treatment: p=0.2304 Genotype: p=0.9098
Time of immobility [s] - 0-6min	121.5	±	38.33	16	152.1	±	31.19	15	137.6	±	41.17	8	133.5	±	38.13	10	U	0.024	U	0.3265	t	0.2165	U	0.7618
Forced Swim Test
Time of immobility [s] - 0-2min	5.956	±	10.66	16	3.793	±	3.914	15	1.8	±	2.343	8	3.991	±	4.41	11	U	0.5893	U	0.3127	U	0.8278	U	0.2965
Time of immobility [s] - 2-4min	31.87	±	25.6	16	25.43	±	15.9	15	15.35	±	15.18	8	11.02	±	14.97	11	U	0.8386	U	0.1358	U	0.0087	U	0.3459
Time of immobility [s] - 4-6min	43.68	±	28.84	16	51.53	±	27.05	15	26.9	±	24.59	8	19.45	±	24.81	11	t	0.4408	t	0.1564	U	0.0056	U	0.5843
Immobility over time	Three-way ANOVA Time: p<0.0001 Treatment: p=0.7074 Genotype: p=0.0037
Time of immobility [s] - 0-6min	81.51	±	58.44	16	80.75	±	40.4	15	44.05	±	39.28	8	34.45	±	39.15	11	t	0.9666	t	0.0781	U	0.0088	U	0.5302
Hot Plate
Latency to first reaction to heat [s]	12.9	±	1.747	16	12.59	±	1.776	15	18.21	±	4.373	8	13.49	±	1.533	11	t	0.6318	t	0.0105	t	0.1812	t	0.0185
Latency to first reaction to heat [s]	2way ANOVA Genotype: p=0.0003 Treatment: p=0.0093

## Sheet: Supplementry table 3 Cell Data
avg_log2FC	Percent of cells (corresponding cell type)	Percent of cells (rest of the cell types)	Adjusted p value	Celltype	Genes
3.61951	0.993	0.21	0	OPC1	Lhfpl3
2.30307	0.947	0.141	0	OPC1	Nxph1
2.1645	0.95	0.176	0	OPC1	Sox6
2.1249	0.843	0.022	0	OPC1	Pdgfra
2.12019	0.981	0.313	0	OPC1	Ptprz1
2.07537	0.97	0.312	0	OPC1	Sox2ot
2.03432	0.979	0.584	0	OPC1	Xylt1
2.03413	0.998	0.854	0	OPC1	Tnr
2.0054	0.994	0.567	0	OPC1	Pcdh15
1.88837	0.806	0.061	0	OPC1	Vcan
1.86881	0.965	0.565	0	OPC1	Epn2
1.85241	0.998	0.887	0	OPC1	Dscam
1.75516	1	0.904	0	OPC1	Lrrc4c
1.66136	0.768	0.093	0	OPC1	Gm38505
1.62856	0.772	0.112	0	OPC1	Gm4876
1.61949	0.815	0.135	0	OPC1	Arhgap31
1.56579	0.963	0.438	0	OPC1	Brinp3
1.54677	0.958	0.632	0	OPC1	Zeb1
1.53542	0.998	0.77	0	OPC1	Grid2
1.49144	0.702	0.04	0	OPC1	Cacng4
1.47364	0.987	0.543	0	OPC1	Gpc5
1.35286	0.969	0.537	0	OPC1	Luzp2
1.30915	0.922	0.513	0	OPC1	Slc35f1
1.30675	0.678	0.11	0	OPC1	Megf11
1.27289	0.818	0.26	0	OPC1	Cspg5
1.2728	0.768	0.278	0	OPC1	Pcdh11x
1.2665	0.811	0.399	0	OPC1	Mir9-3hg
1.21596	0.669	0.109	0	OPC1	Ppfibp1
1.18431	0.864	0.388	0	OPC1	Nckap5
1.18273	0.971	0.436	0	OPC1	Npas3
1.14166	0.82	0.405	0	OPC1	Fchsd2
1.13603	0.949	0.489	0	OPC1	Ptprt
1.10906	0.959	0.652	0	OPC1	Sgcd
1.1043	0.731	0.319	0	OPC1	Chst11
1.08197	0.811	0.471	0	OPC1	Usp24
1.07715	0.951	0.543	0	OPC1	Maml2
1.06711	0.76	0.413	0	OPC1	Kcnip3
1.06141	0.674	0.202	0	OPC1	Grin3a
1.04893	0.525	0.028	0	OPC1	Stk32a
1.04423	0.58	0.086	0	OPC1	Abtb2
1.03566	0.828	0.443	0	OPC1	Sh3d19
1.0267	0.651	0.115	0	OPC1	Sox10
1.02582	0.974	0.367	0	OPC1	Erbb4
1.02212	0.914	0.728	0	OPC1	Rev3l
1.0217	0.903	0.557	0	OPC1	Sox5
1.01709	0.842	0.485	0	OPC1	Dpyd
1.01182	0.52	0.035	0	OPC1	Kcnh8
1.01078	0.644	0.139	0	OPC1	Itpr2
1.01004	0.743	0.384	0	OPC1	Zfp462
1.00725	0.82	0.484	0	OPC1	Pid1
1.00237	0.522	0.03	0	OPC1	Emid1
0.999923	0.561	0.113	0	OPC1	Unc13c
0.98915	0.575	0.115	0	OPC1	Myt1
0.978663	0.585	0.142	0	OPC1	Adam12
0.969535	0.508	0.041	0	OPC1	Sema3d
0.967685	0.968	0.729	0	OPC1	Sema6d
0.966327	0.998	0.973	0	OPC1	Csmd3
0.963548	0.637	0.149	0	OPC1	Bcas1
0.948231	0.811	0.349	0	OPC1	Sorcs1
0.933245	0.71	0.405	0	OPC1	Gm32509
0.897028	0.55	0.089	0	OPC1	Kank1
0.895697	0.617	0.238	0	OPC1	Nova1
0.890605	0.592	0.16	0	OPC1	Mtss2
0.884096	0.663	0.289	0	OPC1	Srgap1
0.878023	0.802	0.582	0	OPC1	Cask
0.873053	0.581	0.142	0	OPC1	Wipf1
0.866569	0.57	0.135	0	OPC1	Serpine2
0.856341	0.98	0.921	0	OPC1	Cntn1
0.851012	0.979	0.554	0	OPC1	Qk
0.850174	0.701	0.304	0	OPC1	Tmem132d
0.849511	0.574	0.236	0	OPC1	Plppr1
0.845226	0.894	0.605	0	OPC1	Gm3764
0.832195	0.718	0.413	0	OPC1	Nrxn2
0.826426	0.615	0.193	0	OPC1	Bcan
0.818366	0.999	0.963	0	OPC1	Il1rapl1
0.808542	0.936	0.657	0	OPC1	Astn2
0.788374	0.995	0.913	0	OPC1	Rora
0.787511	0.88	0.653	0	OPC1	Klf12
0.782204	0.774	0.336	0	OPC1	Cdh13
0.770948	0.698	0.339	0	OPC1	Pde7b
0.769878	0.998	0.988	0	OPC1	Anks1b
0.767681	0.836	0.405	0	OPC1	Gpc6
0.764081	0.668	0.355	0	OPC1	Spon1
0.76376	0.784	0.526	0	OPC1	Ncald
0.754457	0.988	0.912	0	OPC1	2024-03-01
0.754211	0.814	0.626	0	OPC1	Nav1
0.743205	0.609	0.285	0	OPC1	Hip1
0.736704	0.844	0.7	0	OPC1	Ankrd11
0.730726	0.625	0.229	0	OPC1	Dock1
0.72946	0.999	0.988	0	OPC1	Ctnna2
0.718687	0.573	0.193	0	OPC1	Gm20713
0.718503	0.928	0.506	0	OPC1	Gm42418
0.716252	0.999	0.989	0	OPC1	Mdga2
0.710357	0.713	0.346	0	OPC1	Cdh20
0.708221	0.994	0.831	0	OPC1	Ncam2
0.700352	0.568	0.212	0	OPC1	Chd7
0.697512	1	0.986	0	OPC1	Nlgn1
0.696683	0.953	0.716	0	OPC1	Pcdh7
0.695739	0.992	0.978	0	OPC1	Nav3
0.691721	0.827	0.624	0	OPC1	Agap1
0.684457	0.922	0.663	0	OPC1	Dnm3
0.682998	1	0.991	0	OPC1	Nrxn1
0.673451	0.982	0.955	0	OPC1	Sntg1
0.673184	0.538	0.141	0	OPC1	Gjc3
0.664924	0.925	0.793	0	OPC1	Csmd2
0.655548	1	0.965	0	OPC1	Lrp1b
0.655044	0.953	0.857	0	OPC1	Mmp16
0.654406	1	0.988	0	OPC1	Lsamp
0.644381	0.965	0.885	0	OPC1	Grid1
0.643523	0.523	0.269	0	OPC1	Snx25
0.640992	0.933	0.459	0	OPC1	Adarb2
0.63505	0.513	0.265	0	OPC1	Abhd2
0.626598	0.967	0.843	0	OPC1	Dscaml1
0.618232	0.99	0.892	0	OPC1	Dcc
0.612712	0.995	0.962	0	OPC1	Adgrl3
0.612205	0.5	0.25	0	OPC1	Evi5l
0.606859	0.649	0.435	0	OPC1	2610035D17Rik
0.593171	0.729	0.561	0	OPC1	Phactr3
0.588059	0.989	0.949	0	OPC1	Nav2
0.587884	0.992	0.806	0	OPC1	Ntm
0.587284	0.536	0.252	0	OPC1	Cobl
0.58383	0.996	0.973	0	OPC1	Kcnd2
0.583705	0.783	0.547	0	OPC1	Lrrtm3
0.580935	0.824	0.616	0	OPC1	Alcam
0.569636	0.52	0.201	0	OPC1	Cntn6
0.565069	0.913	0.639	0	OPC1	Cntn4
0.557224	0.584	0.324	0	OPC1	Kif13a
0.549903	0.623	0.292	0	OPC1	Tox
0.537821	0.951	0.856	0	OPC1	Ptprg
0.535513	0.525	0.249	0	OPC1	Sdk1
0.526647	0.61	0.32	0	OPC1	Sema5a
0.526524	0.898	0.779	0	OPC1	Hnrnpa2b1
0.510658	0.534	0.214	0	OPC1	Phldb1
0.505174	0.99	0.911	0	OPC1	Ncam1
0.596872	0.523	0.305	2.67329e-298	OPC1	Tpm1
0.545152	0.647	0.393	9.73155e-289	OPC1	Inpp4b
0.538244	0.949	0.831	5.83338e-266	OPC1	Ppp2r2b
0.534418	0.707	0.559	6.66407e-248	OPC1	Ankrd28
0.528818	0.756	0.622	6.68298e-239	OPC1	Galnt13
0.508471	0.506	0.326	2.34467e-211	OPC1	Fip1l1
0.536894	0.534	0.374	1.12333e-195	OPC1	Scfd2
0.51257	0.642	0.509	2.00334e-188	OPC1	Nmnat2
2.65868	0.562	0.162	0	OPC2	Bcas1
2.32472	0.971	0.858	0	OPC2	Tnr
2.22207	0.833	0.536	0	OPC2	Fyn
1.96765	0.681	0.124	0	OPC2	Tcf7l2
1.96232	0.599	0.141	0	OPC2	Tns3
1.70437	0.779	0.197	0	OPC2	Sox6
1.59611	0.548	0.125	0	OPC2	Ppfibp1
1.58682	0.664	0.151	0	OPC2	Itpr2
1.58024	0.949	0.706	0	OPC2	Tmem108
1.55456	0.575	0.165	0	OPC2	Epb41l2
1.45531	0.834	0.399	0	OPC2	Nckap5
1.41977	0.858	0.323	0	OPC2	Sema5a
1.36784	0.979	0.564	0	OPC2	Qk
1.36645	0.61	0.216	0	OPC2	Sirt2
1.33874	0.608	0.182	0	OPC2	Mpzl1
1.29688	0.504	0.099	0	OPC2	Abtb2
1.15322	0.938	0.553	0	OPC2	Maml2
1.01697	0.801	0.334	0	OPC2	St18
0.995616	0.733	0.322	0	OPC2	Csgalnact1
0.993534	0.632	0.242	0	OPC2	Ptpro
0.844689	0.558	0.1	0	OPC2	Kank1
0.814618	0.67	0.202	0	OPC2	Bcan
0.580926	0.562	0.161	0	OPC2	Plpp3
0.755834	0.782	0.332	1.33604e-295	OPC2	Ptprz1
1.57094	0.791	0.454	1.28629e-275	OPC2	Ust
1.28043	0.913	0.776	6.23962e-269	OPC2	Ptprj
0.738634	0.717	0.304	9.58053e-266	OPC2	Stard13
0.721686	0.59	0.206	7.26594e-239	OPC2	Plp1
0.623881	0.561	0.212	7.56485e-235	OPC2	Cald1
1.06762	0.74	0.355	2.58231e-230	OPC2	Cdh20
1.15042	0.735	0.418	7.79273e-224	OPC2	Chd3
0.554586	0.591	0.231	4.32704e-220	OPC2	Acsl3
0.83653	0.652	0.316	1.20729e-215	OPC2	Phyhipl
0.744872	0.793	0.455	2.19358e-215	OPC2	Arhgap5
0.583597	0.863	0.575	3.50527e-211	OPC2	Msi2
0.885213	0.984	0.835	1.62838e-210	OPC2	Ncam2
0.852557	0.841	0.549	7.13033e-206	OPC2	Luzp2
2.03941	0.99	0.979	2.93748e-204	OPC2	Frmd4a
0.932674	0.651	0.359	2.56358e-202	OPC2	Rapgef1
0.911947	0.735	0.435	8.77672e-192	OPC2	Lcorl
0.913098	0.667	0.374	3.33233e-190	OPC2	Arhgap35
0.927951	0.977	0.911	4.13555e-190	OPC2	Cdk14
0.865038	0.965	0.89	4.19041e-185	OPC2	Dscam
0.753632	0.962	0.889	2.54224e-183	OPC2	Map1b
0.737307	0.768	0.462	1.18073e-178	OPC2	Gm35188
0.676088	0.737	0.43	5.09497e-166	OPC2	Pcdh17
1.21211	0.651	0.334	1.45083e-164	OPC2	Mbp
0.518218	0.529	0.221	2.1886e-163	OPC2	Chd7
0.980083	0.669	0.405	6.48622e-161	OPC2	Slc22a23
0.572107	0.505	0.228	2.13313e-156	OPC2	Klhl5
1.04165	0.67	0.422	6.77235e-154	OPC2	Pdcd4
1.66379	0.507	0.263	1.0459e-151	OPC2	Pik3r3
0.584005	0.653	0.36	2.64542e-151	OPC2	Ptpre
0.607334	0.52	0.229	8.3553e-148	OPC2	Slc1a3
0.836718	0.696	0.439	9.10333e-144	OPC2	2610035D17Rik
0.761595	0.684	0.436	3.00687e-139	OPC2	Rictor
0.655989	1	0.991	8.32347e-139	OPC2	Cadm2
0.541838	0.716	0.402	3.60623e-138	OPC2	Thsd7a
0.645278	0.653	0.349	2.26712e-135	OPC2	Cdh13
0.788614	0.698	0.452	5.61972e-135	OPC2	Lrch3
0.794501	0.792	0.622	1.06925e-133	OPC2	Slc44a1
0.764443	0.681	0.431	1.14409e-133	OPC2	Slc1a1
0.894499	0.552	0.305	1.97065e-132	OPC2	Sema4d
0.518956	0.545	0.249	2.26533e-132	OPC2	Plekhg1
0.765169	0.766	0.529	1.30468e-129	OPC2	Map4k4
0.714984	0.992	0.935	3.20643e-123	OPC2	Dock4
0.752176	0.544	0.301	1.20688e-119	OPC2	Etv6
0.764182	0.688	0.454	6.32043e-118	OPC2	Sh3d19
0.674064	0.944	0.776	3.22355e-117	OPC2	Grid2
0.537277	0.945	0.887	4.01048e-113	OPC2	Grid1
0.704526	0.976	0.913	1.10421e-112	OPC2	Ncam1
0.659497	0.582	0.318	2.22763e-112	OPC2	Glis3
0.994095	0.856	0.723	9.56198e-111	OPC2	Pcdh7
1.81246	0.811	0.721	1.23101e-110	OPC2	Nfasc
0.603475	0.668	0.417	2.80861e-109	OPC2	Fchsd2
0.54253	0.545	0.3	6.44317e-107	OPC2	Prex2
0.514452	0.775	0.556	7.38092e-107	OPC2	Gpc5
0.968061	0.82	0.671	3.46482e-105	OPC2	Dnm3
0.668306	0.82	0.68	3.94711e-97	OPC2	Fmnl2
0.614525	0.55	0.338	8.91967e-97	OPC2	Camsap2
0.66674	0.55	0.327	3.13724e-96	OPC2	Mitf
0.546524	0.988	0.894	7.44901e-94	OPC2	Zeb2
0.53797	0.962	0.815	1.19131e-91	OPC2	Kirrel3
0.516604	0.719	0.554	5.26366e-91	OPC2	Slc1a2
0.569959	0.564	0.358	6.81475e-89	OPC2	Ccser2
0.527575	0.622	0.39	1.79007e-87	OPC2	Prkd1
0.663043	0.963	0.95	6.02426e-87	OPC2	Nav2
0.513145	0.608	0.4	1.01659e-82	OPC2	Ophn1
0.541861	0.585	0.388	1.21492e-81	OPC2	D630045J12Rik
0.529748	0.632	0.405	3.18258e-79	OPC2	Stxbp6
0.560882	0.915	0.878	9.33329e-79	OPC2	Trio
0.952285	0.997	0.984	1.00816e-78	OPC2	Opcml
0.717685	0.761	0.643	2.67336e-78	OPC2	Rfx3
0.506816	0.55	0.351	3.46552e-78	OPC2	4430402I18Rik
0.514387	0.638	0.424	2.62921e-77	OPC2	Pacrg
0.658204	0.713	0.563	1.02059e-75	OPC2	Ankrd28
0.641805	0.712	0.524	1.49713e-74	OPC2	Fam13c
1.21603	0.77	0.758	2.48877e-72	OPC2	9530059O14Rik
0.702953	0.666	0.512	1.67692e-71	OPC2	Slc4a4
0.519899	0.708	0.532	8.00772e-69	OPC2	Cdc37l1
0.542843	0.757	0.612	3.81589e-68	OPC2	Ago3
0.522348	0.928	0.847	4.07662e-66	OPC2	Dscaml1
0.595418	0.743	0.631	3.16096e-65	OPC2	Nav1
0.621411	0.542	0.343	1.20516e-62	OPC2	Ephb1
0.589561	0.716	0.588	5.89811e-59	OPC2	Cask
0.813048	0.735	0.674	1.99206e-53	OPC2	Zdhhc14
0.583496	0.756	0.732	3.96796e-48	OPC2	Ahcyl2
0.566509	0.75	0.717	4.12559e-36	OPC2	Mical3
0.550117	0.511	0.411	1.39513e-27	OPC2	Sh3rf1
1.61443	0.99	0.325	0	Oligo1	Mbp
1.53209	0.971	0.196	0	Oligo1	Plp1
1.49399	0.975	0.327	0	Oligo1	St18
1.4046	0.917	0.175	0	Oligo1	Prr5l
1.33681	0.99	0.534	0	Oligo1	Dock10
1.31996	0.916	0.3	0	Oligo1	Rnf220
1.28515	0.998	0.733	0	Oligo1	Pde4b
1.19993	0.817	0.148	0	Oligo1	Mobp
1.15451	0.853	0.154	0	Oligo1	Mag
1.14916	0.996	0.867	0	Oligo1	Tmeff2
1.13891	0.995	0.645	0	Oligo1	Plcl1
1.1345	0.991	0.561	0	Oligo1	Qk
1.11465	0.795	0.145	0	Oligo1	Mog
1.11301	0.806	0.149	0	Oligo1	Trf
1.07453	0.772	0.141	0	Oligo1	Aspa
1.02812	0.979	0.711	0	Oligo1	Phlpp1
1.00378	0.979	0.683	0	Oligo1	Fnbp1
1.00217	0.544	0.176	0	Oligo1	Apoe
1.00172	0.926	0.376	0	Oligo1	Zfp536
0.995561	0.762	0.238	0	Oligo1	Gm16168
0.991725	0.67	0.224	0	Oligo1	Slc1a3
0.976967	0.809	0.213	0	Oligo1	Phldb1
0.954567	0.82	0.276	0	Oligo1	Erbin
0.929851	0.827	0.314	0	Oligo1	Cdk19
0.924907	0.707	0.135	0	Oligo1	D7Ertd443e
0.915794	0.917	0.556	0	Oligo1	Grm3
0.908572	0.902	0.473	0	Oligo1	2024-09-07
0.90421	0.831	0.4	0	Oligo1	Stxbp6
0.898829	0.857	0.253	0	Oligo1	Enpp2
0.88849	0.814	0.313	0	Oligo1	Tubb4a
0.888005	0.685	0.13	0	Oligo1	Ugt8a
0.884511	0.647	0.194	0	Oligo1	Lama2
0.880989	0.73	0.144	0	Oligo1	Gjc3
0.872166	0.909	0.506	0	Oligo1	Slc4a4
0.871695	0.681	0.124	0	Oligo1	Sec14l5
0.868804	0.644	0.162	0	Oligo1	Neat1
0.86806	0.893	0.497	0	Oligo1	Frmd4b
0.868054	0.687	0.164	0	Oligo1	Car2
0.865293	0.683	0.128	0	Oligo1	Fa2h
0.863313	0.824	0.358	0	Oligo1	Arhgap23
0.858167	0.763	0.282	0	Oligo1	Ypel2
0.847227	0.669	0.296	0	Oligo1	Prex2
0.843546	0.988	0.754	0	Oligo1	Frmd5
0.838894	0.951	0.684	0	Oligo1	Map7
0.836877	0.693	0.183	0	Oligo1	Gab1
0.836646	0.669	0.137	0	Oligo1	Pde8a
0.831522	0.666	0.176	0	Oligo1	Daam2
0.829522	0.985	0.861	0	Oligo1	Mast4
0.825408	0.721	0.243	0	Oligo1	Plekhg1
0.823536	0.633	0.138	0	Oligo1	Cdh19
0.818314	0.517	0.16	0	Oligo1	Plpp3
0.812756	0.624	0.12	0	Oligo1	Tspan2
0.8023	0.97	0.763	0	Oligo1	St6galnac3
0.800585	0.605	0.103	0	Oligo1	C030029H02Rik
0.797879	0.787	0.352	0	Oligo1	Ppp1r16b
0.797608	0.654	0.121	0	Oligo1	Plekhh1
0.794385	0.997	0.983	0	Oligo1	Nkain2
0.789331	0.98	0.722	0	Oligo1	Edil3
0.789142	0.759	0.312	0	Oligo1	Glis3
0.78136	0.597	0.105	0	Oligo1	1700047M11Rik
0.777135	0.942	0.55	0	Oligo1	Maml2
0.77181	0.694	0.192	0	Oligo1	2024-09-04
0.770417	0.734	0.155	0	Oligo1	Bcas1
0.76593	0.784	0.352	0	Oligo1	Aatk
0.763476	0.574	0.095	0	Oligo1	Opalin
0.762127	0.742	0.316	0	Oligo1	Clmn
0.758119	0.653	0.143	0	Oligo1	Gatm
0.734494	0.977	0.723	0	Oligo1	Nfia
0.732626	0.613	0.132	0	Oligo1	Ccp110
0.729381	0.952	0.774	0	Oligo1	Dtna
0.722221	0.532	0.096	0	Oligo1	Ninj2
0.72136	0.616	0.19	0	Oligo1	Sytl2
0.711713	0.997	0.944	0	Oligo1	Slc24a2
0.705429	0.584	0.157	0	Oligo1	Hepacam
0.700436	0.665	0.235	0	Oligo1	Dock1
0.700098	0.895	0.325	0	Oligo1	Sox2ot
0.693643	0.748	0.329	0	Oligo1	Ptprz1
0.690312	0.587	0.134	0	Oligo1	Creb5
0.677184	0.945	0.668	0	Oligo1	Dnm3
0.676002	0.782	0.44	0	Oligo1	Pak1
0.663187	0.773	0.385	0	Oligo1	Prkd1
0.66304	0.709	0.326	0	Oligo1	Kif13a
0.657099	0.642	0.246	0	Oligo1	Rab31
0.65533	0.651	0.269	0	Oligo1	Sparcl1
0.654482	0.846	0.528	0	Oligo1	Cdc37l1
0.647386	0.505	0.081	0	Oligo1	Mal
0.640726	0.886	0.642	0	Oligo1	Rtn4
0.625958	0.595	0.217	0	Oligo1	Prox1
0.619226	0.695	0.308	0	Oligo1	Slc12a2
0.614829	0.533	0.117	0	Oligo1	Csrp1
0.613834	1	0.987	0	Oligo1	Pcdh9
0.607291	0.567	0.172	0	Oligo1	Arhgef10
0.603861	0.57	0.214	0	Oligo1	Appl2
0.596972	0.522	0.142	0	Oligo1	Scd2
0.595124	0.965	0.867	0	Oligo1	Mapt
0.594085	0.626	0.269	0	Oligo1	Usp54
0.5909	0.56	0.126	0	Oligo1	Sox10
0.564544	0.536	0.154	0	Oligo1	Pstpip2
0.563394	0.597	0.229	0	Oligo1	Sema6a
0.545499	0.535	0.164	0	Oligo1	Cntn2
0.539987	0.516	0.111	0	Oligo1	Ptgds
0.529283	0.577	0.218	0	Oligo1	Chd7
0.525928	0.511	0.152	0	Oligo1	Wipf1
0.512611	0.508	0.161	0	Oligo1	Rffl
0.738293	0.772	0.42	1.67207e-301	Oligo1	Pacrg
0.627552	0.937	0.71	1.55568e-300	Oligo1	Limch1
0.750987	0.796	0.45	9.00803e-300	Oligo1	Myo6
0.52034	0.851	0.457	1.34635e-296	Oligo1	Plxdc2
0.664263	0.757	0.412	2.40075e-296	Oligo1	Kif13b
0.658064	0.565	0.23	5.21727e-292	Oligo1	Acsl3
0.564447	0.679	0.302	1.67652e-289	Oligo1	Stard13
0.632793	0.804	0.488	1.73272e-279	Oligo1	Vmp1
0.638412	0.828	0.51	4.46864e-278	Oligo1	Daam1
0.654744	0.779	0.4	4.60368e-278	Oligo1	Pitpnc1
0.628355	0.834	0.543	5.23072e-278	Oligo1	Bin1
0.630537	0.756	0.413	3.37268e-274	Oligo1	Hipk2
0.616212	0.83	0.54	8.91698e-274	Oligo1	Ttll7
0.551666	0.653	0.316	7.5152e-269	Oligo1	Slain1
0.522301	0.568	0.239	1.4236e-265	Oligo1	Smad7
0.61001	0.974	0.885	1.78173e-260	Oligo1	Fgfr2
0.703894	0.72	0.353	5.08375e-260	Oligo1	Cdh20
0.814576	0.806	0.448	3.6025e-258	Oligo1	Npas3
0.662583	0.986	0.813	6.42095e-248	Oligo1	Kirrel3
0.598544	0.804	0.498	1.82419e-245	Oligo1	Pard3
0.566178	0.892	0.595	8.59771e-245	Oligo1	Foxn3
0.502869	0.507	0.21	1.20128e-243	Oligo1	Kndc1
0.611488	0.837	0.573	1.77499e-243	Oligo1	Tulp4
0.515221	0.592	0.276	5.18121e-237	Oligo1	Myo1d
0.590452	0.867	0.586	1.18859e-234	Oligo1	Ano4
0.588334	0.836	0.577	4.48231e-234	Oligo1	Mast3
0.508263	0.674	0.361	8.19799e-232	Oligo1	Aplp1
0.55253	0.736	0.429	1.40596e-230	Oligo1	Nbas
0.57409	0.999	0.809	7.27617e-226	Oligo1	Zbtb20
0.52327	0.651	0.337	1.63944e-220	Oligo1	Otud7b
0.546803	0.846	0.627	1.66213e-217	Oligo1	Agap1
0.61896	0.684	0.363	3.33527e-215	Oligo1	Ptn
0.517381	0.674	0.365	1.4018e-213	Oligo1	Grb14
0.534374	0.867	0.681	7.43849e-213	Oligo1	Tbc1d5
0.524173	0.984	0.834	3.28631e-207	Oligo1	Ncam2
0.549317	0.923	0.769	1.82582e-203	Oligo1	Sik3
0.6616	0.855	0.683	2.33092e-201	Oligo1	Tspan7
0.515311	0.708	0.408	4.76854e-200	Oligo1	Abhd17b
0.536957	0.911	0.67	3.71555e-196	Oligo1	Ctnna3
0.503486	0.65	0.34	7.75769e-189	Oligo1	Ephb1
0.502088	0.721	0.447	8.11753e-173	Oligo1	Adk
0.599622	0.766	0.576	9.16763e-158	Oligo1	Il1rap
0.570734	0.586	0.325	4.15469e-156	Oligo1	Sema5a
0.760304	0.786	0.642	1.94554e-152	Oligo1	Rfx3
0.504611	0.637	0.395	1.805e-146	Oligo1	Plekha1
0.520144	0.796	0.61	2.19915e-142	Oligo1	Hdac8
0.659088	0.758	0.575	3.71028e-142	Oligo1	Msi2
0.528942	0.646	0.401	6.38754e-138	Oligo1	Thsd7a
0.656824	0.651	0.446	6.5049e-129	Oligo1	Synpr
1.06356	0.632	0.554	1.26948e-92	Oligo1	Slc1a2
0.677874	0.707	0.655	6.00294e-74	Oligo1	Wdr17
0.583477	0.685	0.614	7.6821e-71	Oligo1	Gm3764
0.569889	0.703	0.733	4.28798e-46	Oligo1	Ahcyl2
0.870154	0.584	0.559	3.54698e-44	Oligo1	Gpc5
3.31243	1	0.708	0	Oligo2	Pde4b
3.30374	0.987	0.123	0	Oligo2	Plp1
3.18158	0.997	0.263	0	Oligo2	Mbp
2.85681	1	0.855	0	Oligo2	Tmeff2
2.79218	0.976	0.267	0	Oligo2	St18
2.74436	0.939	0.104	0	Oligo2	Prr5l
2.5247	0.924	0.242	0	Oligo2	Rnf220
2.35231	1	0.986	0	Oligo2	Pcdh9
2.31902	0.996	0.492	0	Oligo2	Dock10
2.31262	0.864	0.081	0	Oligo2	Mobp
2.26762	0.997	0.612	0	Oligo2	Plcl1
2.24587	1	0.981	0	Oligo2	Nkain2
2.19661	1	0.939	0	Oligo2	Slc24a2
2.19115	0.873	0.088	0	Oligo2	Mag
2.1779	0.997	0.521	0	Oligo2	Qk
2.1683	0.996	0.696	0	Oligo2	Edil3
2.08526	0.998	0.731	0	Oligo2	Frmd5
2.07363	0.817	0.088	0	Oligo2	Trf
2.05563	0.836	0.08	0	Oligo2	Mog
2.03775	0.934	0.43	0	Oligo2	2024-09-07
2.01002	0.996	0.685	0	Oligo2	Phlpp1
2.005	0.901	0.192	0	Oligo2	Enpp2
1.99267	0.992	0.655	0	Oligo2	Fnbp1
1.9522	0.992	0.655	0	Oligo2	Map7
1.93598	0.79	0.08	0	Oligo2	Aspa
1.87923	0.991	0.849	0	Oligo2	Mast4
1.87084	0.907	0.327	0	Oligo2	Zfp536
1.85631	0.74	0.192	0	Oligo2	Gm16168
1.84754	0.819	0.157	0	Oligo2	Phldb1
1.83112	0.976	0.547	0	Oligo2	Ano4
1.80188	0.745	0.078	0	Oligo2	D7Ertd443e
1.75204	0.825	0.265	0	Oligo2	Tubb4a
1.74996	0.761	0.087	0	Oligo2	Gjc3
1.74763	0.992	0.637	0	Oligo2	Dnm3
1.73808	0.806	0.228	0	Oligo2	Erbin
1.72512	0.733	0.074	0	Oligo2	Ugt8a
1.69443	0.834	0.314	0	Oligo2	Arhgap23
1.67753	0.994	0.741	0	Oligo2	St6galnac3
1.67658	0.711	0.083	0	Oligo2	Pde8a
1.62983	0.903	0.272	0	Oligo2	Sox2ot
1.62862	0.628	0.054	0	Oligo2	C030029H02Rik
1.617	0.961	0.611	0	Oligo2	Rtn4
1.61687	0.703	0.07	0	Oligo2	Sec14l5
1.59881	0.77	0.274	0	Oligo2	Cdk19
1.59828	0.7	0.075	0	Oligo2	Fa2h
1.59455	0.676	0.118	0	Oligo2	Car2
1.58854	0.754	0.239	0	Oligo2	Ypel2
1.57627	0.995	0.854	0	Oligo2	Mapt
1.57546	1	0.995	0	Oligo2	Magi2
1.57477	0.755	0.1	0	Oligo2	Bcas1
1.55509	0.618	0.121	0	Oligo2	Neat1
1.55379	0.651	0.071	0	Oligo2	Tspan2
1.54668	0.894	0.506	0	Oligo2	Ttll7
1.5448	0.993	0.759	0	Oligo2	Pak7
1.53073	0.791	0.408	0	Oligo2	Pak1
1.52048	0.673	0.069	0	Oligo2	Plekhh1
1.51369	0.655	0.147	0	Oligo2	Sytl2
1.49395	0.682	0.137	0	Oligo2	Gab1
1.4795	0.765	0.314	0	Oligo2	Aatk
1.47571	0.696	0.146	0	Oligo2	2024-09-04
1.47232	0.977	0.64	0	Oligo2	Ctnna3
1.45152	0.6	0.048	0	Oligo2	Opalin
1.43776	0.739	0.318	0	Oligo2	Ppp1r16b
1.43453	0.66	0.096	0	Oligo2	Gatm
1.42495	0.846	0.498	0	Oligo2	Cdc37l1
1.42339	0.585	0.066	0	Oligo2	Ptgds
1.41714	0.962	0.518	0	Oligo2	Grm3
1.41245	0.624	0.086	0	Oligo2	Ccp110
1.40409	0.871	0.511	0	Oligo2	Bin1
1.39904	0.603	0.059	0	Oligo2	1700047M11Rik
1.39854	0.605	0.096	0	Oligo2	Cdh19
1.38832	0.991	0.812	0	Oligo2	Pex5l
1.38308	0.75	0.381	0	Oligo2	Kif13b
1.35665	0.796	0.46	0	Oligo2	Vmp1
1.34493	0.548	0.037	0	Oligo2	Mal
1.33099	0.591	0.092	0	Oligo2	Creb5
1.30014	0.951	0.655	0	Oligo2	Tbc1d5
1.29476	0.524	0.056	0	Oligo2	Ninj2
1.2913	0.706	0.395	0	Oligo2	Pacrg
1.28397	0.684	0.274	0	Oligo2	Slc12a2
1.28312	0.953	0.611	0	Oligo2	Gm4258
1.2794	0.93	0.639	0	Oligo2	Shtn1
1.27635	0.998	0.874	0	Oligo2	Fgfr2
1.26776	0.861	0.42	0	Oligo2	Plxdc2
1.26728	0.665	0.206	0	Oligo2	Plekhg1
1.25531	0.675	0.295	0	Oligo2	Kif13a
1.24499	0.993	0.915	0	Oligo2	Prickle2
1.24475	0.772	0.34	0	Oligo2	Elmo1
1.23311	0.959	0.66	0	Oligo2	Klhl2
1.22539	0.529	0.037	0	Oligo2	Cldn11
1.19693	0.995	0.884	0	Oligo2	Zeb2
1.19647	0.852	0.547	0	Oligo2	Tulp4
1.19539	0.885	0.462	0	Oligo2	Frmd4b
1.16034	0.98	0.748	0	Oligo2	Sik3
1.15819	0.637	0.286	0	Oligo2	Slain1
1.15747	0.585	0.196	0	Oligo2	Sema6a
1.15394	0.901	0.598	0	Oligo2	Wnk1
1.14637	0.978	0.762	0	Oligo2	Tcf12
1.14365	0.997	0.927	0	Oligo2	Mbnl2
1.13608	0.56	0.136	0	Oligo2	Arhgef10
1.13571	0.557	0.087	0	Oligo2	Sox10
1.12016	0.679	0.323	0	Oligo2	Cdh20
1.10664	0.992	0.875	0	Oligo2	Exoc6b
1.1047	0.593	0.247	0	Oligo2	Myo1d
1.10246	0.851	0.548	0	Oligo2	Naaladl2
1.10227	0.992	0.843	0	Oligo2	Clasp2
1.10043	0.949	0.696	0	Oligo2	Nfasc
1.09774	0.988	0.828	0	Oligo2	Atp8a1
1.09242	0.741	0.49	0	Oligo2	Daam1
1.08971	0.508	0.122	0	Oligo2	Pstpip2
1.08716	0.711	0.327	0	Oligo2	Sorcs1
1.08417	0.665	0.409	0	Oligo2	Nbas
1.07475	0.971	0.685	0	Oligo2	Limch1
1.0633	0.523	0.131	0	Oligo2	Cntn2
1.06297	0.867	0.549	0	Oligo2	Mast3
1.05842	0.533	0.106	0	Oligo2	Scd2
1.05455	0.619	0.312	0	Oligo2	Otud7b
1.0504	0.664	0.392	0	Oligo2	Hipk2
1.04879	0.592	0.378	0	Oligo2	Plekha1
1.03149	0.567	0.142	0	Oligo2	Daam2
1.0284	0.578	0.217	0	Oligo2	Rab31
1.02746	0.994	0.898	0	Oligo2	Kif1b
1.01816	0.895	0.602	0	Oligo2	Agap1
1.01662	0.996	0.905	0	Oligo2	Ncam1
1.01416	0.606	0.292	0	Oligo2	Clmn
1.01289	0.573	0.242	0	Oligo2	Usp54
1.012	0.661	0.487	0	Oligo2	Zdhhc20
1.00605	0.793	0.539	0	Oligo2	Ankrd28
0.998645	0.598	0.308	0	Oligo2	Dip2a
0.993557	0.538	0.212	0	Oligo2	Smad7
0.99179	0.968	0.323	0	Oligo2	Erbb4
0.988553	0.99	0.87	0	Oligo2	App
0.971602	0.969	0.722	0	Oligo2	Hecw2
0.970783	0.953	0.635	0	Oligo2	Ptprk
0.969999	0.702	0.429	0	Oligo2	Myo6
0.96656	0.975	0.758	0	Oligo2	Baz2b
0.959913	0.99	0.873	0	Oligo2	Tmcc1
0.953582	0.998	0.914	0	Oligo2	Dst
0.931017	0.686	0.432	0	Oligo2	Sh3d19
0.930084	0.994	0.911	0	Oligo2	Cdc42bpa
0.918837	0.566	0.207	0	Oligo2	Dock1
0.910871	0.628	0.466	0	Oligo2	Tmod2
0.910449	0.502	0.192	0	Oligo2	Rcbtb1
0.898079	0.583	0.347	0	Oligo2	Grb14
0.897321	0.95	0.676	0	Oligo2	Dlg1
0.894868	0.608	0.392	0	Oligo2	Abhd17b
0.885651	0.567	0.368	0	Oligo2	Lpgat1
0.884466	0.557	0.301	0	Oligo2	Nrbp2
0.876498	0.514	0.261	0	Oligo2	Ywhaq
0.8756	0.993	0.838	0	Oligo2	Tmem178b
0.875562	1	0.951	0	Oligo2	Ptprd
0.874401	0.913	0.692	0	Oligo2	Pakap
0.871824	0.59	0.405	0	Oligo2	Ttll5
0.862857	0.812	0.58	0	Oligo2	Map4
0.862066	0.558	0.345	0	Oligo2	Aplp1
0.859932	0.638	0.464	0	Oligo2	Ppp2r3a
0.847829	0.887	0.568	0	Oligo2	Foxn3
0.839352	0.973	0.773	0	Oligo2	Dip2b
0.838745	0.83	0.6	0	Oligo2	Slc44a1
0.836457	0.71	0.515	0	Oligo2	Srcin1
0.836246	0.563	0.374	0	Oligo2	Slc38a2
0.806049	0.998	0.962	0	Oligo2	Lrp1b
0.79148	0.565	0.366	0	Oligo2	Pip4k2a
0.787055	0.994	0.886	0	Oligo2	Ptk2
0.78669	0.527	0.337	0	Oligo2	5031439G07Rik
0.78236	0.781	0.581	0	Oligo2	Itch
0.78184	0.613	0.342	0	Oligo2	Ptn
0.780173	0.999	0.994	0	Oligo2	Ank2
0.767009	0.905	0.649	0	Oligo2	Zdhhc14
0.766549	0.988	0.829	0	Oligo2	Unc5c
0.762386	0.523	0.339	0	Oligo2	Rnf13
0.75077	0.54	0.36	0	Oligo2	Picalm
0.748823	0.994	0.819	0	Oligo2	Ncam2
0.747	0.532	0.258	0	Oligo2	Adamtsl1
0.743554	0.729	0.535	0	Oligo2	Dleu2
0.736709	0.903	0.717	0	Oligo2	Zfp638
0.736088	0.536	0.324	0	Oligo2	Ephb1
0.730336	0.977	0.833	0	Oligo2	Dscaml1
0.727771	1	1	0	Oligo2	Malat1
0.726472	0.577	0.349	0	Oligo2	Tmcc3
0.725593	0.531	0.359	0	Oligo2	Shisa4
0.713639	0.914	0.702	0	Oligo2	Pkp4
0.705557	0.535	0.423	0	Oligo2	Ankib1
0.702187	0.969	0.793	0	Oligo2	Ssh2
0.701514	0.531	0.388	0	Oligo2	Cyth1
0.686724	0.978	0.856	0	Oligo2	Trim2
0.67825	1	0.989	0	Oligo2	Ank3
0.677017	0.978	0.695	0	Oligo2	Mir100hg
0.676599	0.71	0.566	0	Oligo2	Itsn2
0.670074	0.639	0.489	0	Oligo2	Pard3
0.666339	0.71	0.559	0	Oligo2	Fryl
0.663877	0.958	0.699	0	Oligo2	Cdh10
0.658371	0.977	0.844	0	Oligo2	Kif21a
0.653035	0.842	0.55	0	Oligo2	Il1rap
0.647125	0.962	0.756	0	Oligo2	Gnao1
0.622773	0.644	0.52	0	Oligo2	Map4k4
0.617926	0.88	0.659	0	Oligo2	Fmnl2
0.611347	0.6	0.527	0	Oligo2	Hook3
0.603231	0.577	0.493	0	Oligo2	Gas7
0.597403	0.985	0.863	0	Oligo2	Gpm6b
0.59729	0.536	0.374	0	Oligo2	Tmtc2
0.595336	0.543	0.45	0	Oligo2	Epb41l3
0.565493	0.502	0.381	0	Oligo2	4930419G24Rik
0.564293	0.506	0.393	0	Oligo2	Arhgef28
0.560484	0.577	0.514	0	Oligo2	Acaca
0.55978	0.642	0.558	0	Oligo2	Ablim2
0.558933	0.874	0.69	0	Oligo2	Bcas3
0.557483	0.789	0.638	0	Oligo2	Ralgps1
0.554108	0.825	0.636	0	Oligo2	Apbb2
0.5538	0.501	0.398	0	Oligo2	Osbpl1a
0.553681	0.902	0.707	0	Oligo2	Ddx17
0.550834	0.609	0.527	0	Oligo2	Neo1
0.550704	0.904	0.725	0	Oligo2	Pafah1b1
0.52808	0.988	0.882	0	Oligo2	4930402H24Rik
0.527586	0.736	0.602	0	Oligo2	Trim35
0.526121	0.705	0.602	0	Oligo2	Arid4b
0.519821	0.767	0.624	0	Oligo2	Elavl3
0.508565	0.688	0.582	0	Oligo2	Ank
0.507207	0.617	0.385	0	Oligo2	Stxbp6
0.549497	0.505	0.458	2.26023e-281	Oligo2	Map4k5
1.97289	0.989	0.602	0	Dentate Gyrus	Rfx3
1.82245	0.974	0.702	0	Dentate Gyrus	Ahcyl2
1.75948	1	0.87	0	Dentate Gyrus	Lrrtm4
1.68483	0.99	0.696	0	Dentate Gyrus	Tafa2
1.62379	1	0.937	0	Dentate Gyrus	Ppfia2
1.60501	0.967	0.631	0	Dentate Gyrus	Dgkh
1.54104	0.899	0.249	0	Dentate Gyrus	Glis3
1.48777	0.917	0.345	0	Dentate Gyrus	Stxbp6
1.43525	0.951	0.607	0	Dentate Gyrus	Ccdc85a
1.4176	0.907	0.258	0	Dentate Gyrus	Sema5a
1.41231	0.929	0.391	0	Dentate Gyrus	Synpr
1.39873	0.917	0.363	0	Dentate Gyrus	Cdh9
1.30736	0.961	0.508	0	Dentate Gyrus	Maml2
1.30621	0.989	0.644	0	Dentate Gyrus	Trpm3
1.27294	0.976	0.719	0	Dentate Gyrus	Epha7
1.27027	0.987	0.86	0	Dentate Gyrus	Plxna4
1.25708	0.999	0.896	0	Dentate Gyrus	Slit3
1.25427	0.976	0.816	0	Dentate Gyrus	Btbd9
1.25391	1	0.966	0	Dentate Gyrus	Erc2
1.24652	0.892	0.345	0	Dentate Gyrus	Thsd7a
1.24423	0.982	0.67	0	Dentate Gyrus	Zfpm2
1.2403	0.963	0.752	0	Dentate Gyrus	Sphkap
1.23275	0.974	0.677	0	Dentate Gyrus	Tmem108
1.23112	1	0.845	0	Dentate Gyrus	Lingo2
1.23054	1	0.965	0	Dentate Gyrus	Ppp3ca
1.23051	0.907	0.405	0	Dentate Gyrus	Tiam1
1.22992	0.982	0.414	0	Dentate Gyrus	Adarb2
1.22532	0.99	0.805	0	Dentate Gyrus	Gm20754
1.21558	0.916	0.51	0	Dentate Gyrus	Shisa9
1.21061	0.774	0.195	0	Dentate Gyrus	C1ql3
1.20355	1	0.951	0	Dentate Gyrus	Dab1
1.19146	0.977	0.746	0	Dentate Gyrus	Mctp1
1.18272	0.91	0.585	0	Dentate Gyrus	Pip5k1b
1.17983	0.903	0.54	0	Dentate Gyrus	Il1rap
1.17919	0.976	0.732	0	Dentate Gyrus	Cntnap5a
1.17198	0.697	0.203	0	Dentate Gyrus	Trpc6
1.16631	0.881	0.494	0	Dentate Gyrus	Lyst
1.16462	0.925	0.463	0	Dentate Gyrus	Slc4a4
1.14195	1	0.945	0	Dentate Gyrus	Ryr2
1.13786	0.997	0.935	0	Dentate Gyrus	Prkce
1.12516	0.955	0.691	0	Dentate Gyrus	Grm1
1.12112	0.989	0.826	0	Dentate Gyrus	Galnt17
1.11681	0.811	0.342	0	Dentate Gyrus	Pdzd2
1.11585	0.998	0.794	0	Dentate Gyrus	Kirrel3
1.08664	0.969	0.86	0	Dentate Gyrus	Rasal2
1.08575	1	0.947	0	Dentate Gyrus	Negr1
1.08434	0.995	0.904	0	Dentate Gyrus	Cacna1c
1.07418	0.658	0.194	0	Dentate Gyrus	Chst9
1.06706	1	0.789	0	Dentate Gyrus	Zbtb20
1.06271	0.911	0.694	0	Dentate Gyrus	Gm28376
1.04814	1	0.986	0	Dentate Gyrus	Auts2
1.02233	1	0.952	0	Dentate Gyrus	Grin2a
0.988006	0.825	0.439	0	Dentate Gyrus	Jph1
0.980324	0.995	0.891	0	Dentate Gyrus	Cacna1e
0.972606	0.984	0.822	0	Dentate Gyrus	Nr3c2
0.970141	0.883	0.548	0	Dentate Gyrus	2010300C02Rik
0.965065	0.968	0.88	0	Dentate Gyrus	Map1b
0.96313	0.958	0.804	0	Dentate Gyrus	Cdh8
0.959702	0.894	0.633	0	Dentate Gyrus	Camk2b
0.95969	1	0.956	0	Dentate Gyrus	Kcnip4
0.949111	0.998	0.951	0	Dentate Gyrus	Dpp6
0.948895	0.789	0.34	0	Dentate Gyrus	Pitpnm2
0.944125	0.998	0.936	0	Dentate Gyrus	Camk2a
0.940657	0.993	0.854	0	Dentate Gyrus	Egfem1
0.938484	0.81	0.561	0	Dentate Gyrus	Cntnap5b
0.934936	0.987	0.909	0	Dentate Gyrus	Ntrk3
0.928637	0.973	0.846	0	Dentate Gyrus	Mmp16
0.928608	0.922	0.737	0	Dentate Gyrus	Kcnj6
0.928007	0.812	0.34	0	Dentate Gyrus	Prkd1
0.919573	0.743	0.321	0	Dentate Gyrus	Cyp7b1
0.911466	1	0.987	0	Dentate Gyrus	Dlgap1
0.908586	0.916	0.726	0	Dentate Gyrus	Vps13c
0.908049	0.864	0.5	0	Dentate Gyrus	Tanc1
0.906748	0.806	0.34	0	Dentate Gyrus	Maml3
0.894789	1	0.962	0	Dentate Gyrus	Lrp1b
0.894266	1	0.97	0	Dentate Gyrus	Kcnd2
0.893356	1	0.968	0	Dentate Gyrus	Kalrn
0.891345	0.779	0.343	0	Dentate Gyrus	Nrg2
0.887497	0.81	0.36	0	Dentate Gyrus	Ptchd4
0.882415	0.806	0.404	0	Dentate Gyrus	Plekhg5
0.878507	0.783	0.391	0	Dentate Gyrus	Adcy1
0.875731	0.772	0.407	0	Dentate Gyrus	Slc7a14
0.8743	0.832	0.486	0	Dentate Gyrus	Slit1
0.873824	0.67	0.169	0	Dentate Gyrus	Prox1
0.872063	0.692	0.269	0	Dentate Gyrus	Htr4
0.870478	0.951	0.831	0	Dentate Gyrus	Nsf
0.868856	0.794	0.368	0	Dentate Gyrus	Itga8
0.865099	1	0.928	0	Dentate Gyrus	Gria1
0.859379	0.916	0.688	0	Dentate Gyrus	Ak5
0.859199	0.888	0.627	0	Dentate Gyrus	Slc2a13
0.818547	0.988	0.891	0	Dentate Gyrus	Clstn2
0.818097	0.933	0.81	0	Dentate Gyrus	Fam135b
0.816423	0.997	0.949	0	Dentate Gyrus	Lrfn5
0.809258	0.999	0.958	0	Dentate Gyrus	Grik2
0.808301	0.901	0.702	0	Dentate Gyrus	Tenm1
0.797674	0.892	0.665	0	Dentate Gyrus	Slc35f3
0.793164	0.95	0.843	0	Dentate Gyrus	Rasgrf1
0.792464	0.681	0.253	0	Dentate Gyrus	Vav3
0.783993	0.864	0.46	0	Dentate Gyrus	Frmd4b
0.782953	1	0.98	0	Dentate Gyrus	Fgf14
0.777488	1	0.978	0	Dentate Gyrus	Celf2
0.777458	0.736	0.374	0	Dentate Gyrus	Pgbd5
0.776506	0.603	0.178	0	Dentate Gyrus	F730043M19Rik
0.776487	0.999	0.96	0	Dentate Gyrus	Il1rapl1
0.775697	0.819	0.508	0	Dentate Gyrus	Ptk2b
0.774717	0.998	0.95	0	Dentate Gyrus	Cttnbp2
0.771779	0.92	0.783	0	Dentate Gyrus	Mrtfb
0.771497	0.683	0.292	0	Dentate Gyrus	Adamts17
0.762049	0.776	0.416	0	Dentate Gyrus	4930509J09Rik
0.75862	0.734	0.358	0	Dentate Gyrus	Olfm1
0.757357	0.724	0.306	0	Dentate Gyrus	Pde7b
0.753513	1	0.99	0	Dentate Gyrus	Cadm2
0.748332	0.791	0.509	0	Dentate Gyrus	Lgi1
0.744725	0.937	0.828	0	Dentate Gyrus	Kcnj3
0.73741	0.996	0.949	0	Dentate Gyrus	Gabrb3
0.736832	0.79	0.472	0	Dentate Gyrus	Wipf3
0.736224	0.967	0.49	0	Dentate Gyrus	Dock10
0.728994	0.858	0.682	0	Dentate Gyrus	Add2
0.727697	0.849	0.647	0	Dentate Gyrus	Dapk1
0.717875	0.999	0.99	0	Dentate Gyrus	Mycbp2
0.71682	0.779	0.431	0	Dentate Gyrus	Slc44a5
0.708878	0.9	0.626	0	Dentate Gyrus	Iqgap2
0.706166	0.593	0.203	0	Dentate Gyrus	Kif26b
0.700817	0.932	0.86	0	Dentate Gyrus	Nedd4l
0.700111	0.788	0.462	0	Dentate Gyrus	Dpyd
0.698928	0.891	0.685	0	Dentate Gyrus	A830018L16Rik
0.697661	0.981	0.902	0	Dentate Gyrus	Nebl
0.696159	0.981	0.928	0	Dentate Gyrus	Dgki
0.695888	0.893	0.733	0	Dentate Gyrus	Ano3
0.694621	0.912	0.813	0	Dentate Gyrus	Rgs7bp
0.693385	0.686	0.371	0	Dentate Gyrus	Cblb
0.692123	0.752	0.41	0	Dentate Gyrus	Ntng1
0.691188	1	0.96	0	Dentate Gyrus	Dlgap2
0.673865	0.968	0.834	0	Dentate Gyrus	Nell2
0.67094	0.726	0.347	0	Dentate Gyrus	Bcl11b
0.670892	0.99	0.914	0	Dentate Gyrus	Kctd16
0.668759	0.704	0.4	0	Dentate Gyrus	Pcdh17
0.664117	0.877	0.705	0	Dentate Gyrus	Rtn1
0.658297	0.621	0.326	0	Dentate Gyrus	Cep112
0.654964	0.868	0.767	0	Dentate Gyrus	Ptprj
0.651509	0.504	0.155	0	Dentate Gyrus	Calb1
0.649425	0.639	0.333	0	Dentate Gyrus	Sntb2
0.64805	0.988	0.818	0	Dentate Gyrus	Ncam2
0.644112	0.601	0.242	0	Dentate Gyrus	Rasgrf2
0.642422	0.821	0.62	0	Dentate Gyrus	Elmod1
0.641423	0.911	0.806	0	Dentate Gyrus	Chn1
0.639345	0.702	0.408	0	Dentate Gyrus	Snca
0.637538	0.941	0.879	0	Dentate Gyrus	Plekha5
0.630818	0.676	0.364	0	Dentate Gyrus	Scn3a
0.627807	0.8	0.552	0	Dentate Gyrus	Syt7
0.627267	0.714	0.403	0	Dentate Gyrus	Osbp2
0.626862	0.878	0.699	0	Dentate Gyrus	Epha4
0.626683	0.81	0.673	0	Dentate Gyrus	Ralgapa2
0.624357	1	0.989	0	Dentate Gyrus	Nbea
0.622827	0.824	0.66	0	Dentate Gyrus	Cers6
0.619886	0.644	0.336	0	Dentate Gyrus	Arhgap20
0.619794	0.637	0.351	0	Dentate Gyrus	Clvs2
0.607104	0.721	0.451	0	Dentate Gyrus	Ppp1r13b
0.603561	0.877	0.78	0	Dentate Gyrus	Eml5
0.603268	0.873	0.699	0	Dentate Gyrus	Nkain3
0.597785	0.558	0.327	0	Dentate Gyrus	Hectd2
0.597716	0.967	0.882	0	Dentate Gyrus	Dscam
0.596172	0.532	0.194	0	Dentate Gyrus	Mkx
0.595077	0.629	0.341	0	Dentate Gyrus	Gabra4
0.594807	0.737	0.429	0	Dentate Gyrus	Lmo7
0.593634	0.712	0.433	0	Dentate Gyrus	Gfod1
0.593104	0.87	0.79	0	Dentate Gyrus	Tmem132b
0.591789	0.547	0.226	0	Dentate Gyrus	Gnal
0.590766	0.957	0.902	0	Dentate Gyrus	Cacna1d
0.586979	0.987	0.948	0	Dentate Gyrus	Tnik
0.584284	1	0.978	0	Dentate Gyrus	Fam155a
0.583415	0.712	0.464	0	Dentate Gyrus	Gabrg2
0.581331	1	0.987	0	Dentate Gyrus	Dlg2
0.576666	0.586	0.275	0	Dentate Gyrus	Rras2
0.574961	0.548	0.227	0	Dentate Gyrus	Cplx2
0.574246	0.811	0.635	0	Dentate Gyrus	Nrp1
0.574211	0.866	0.757	0	Dentate Gyrus	Diaph2
0.573959	0.52	0.191	0	Dentate Gyrus	Ablim3
0.573593	0.865	0.694	0	Dentate Gyrus	Kcnt2
0.572858	0.922	0.837	0	Dentate Gyrus	Sorbs1
0.572324	0.673	0.389	0	Dentate Gyrus	Carmil1
0.565239	0.715	0.432	0	Dentate Gyrus	Fstl4
0.563621	0.982	0.887	0	Dentate Gyrus	Nfib
0.563511	0.873	0.795	0	Dentate Gyrus	Sybu
0.56167	0.957	0.894	0	Dentate Gyrus	Sorbs2
0.559853	0.915	0.836	0	Dentate Gyrus	Rbfox3
0.557935	0.527	0.207	0	Dentate Gyrus	Kcnc3
0.556333	0.905	0.799	0	Dentate Gyrus	Atrnl1
0.554701	0.696	0.405	0	Dentate Gyrus	Baiap2
0.554102	0.788	0.632	0	Dentate Gyrus	Sez6l
0.552944	1	0.989	0	Dentate Gyrus	Ank3
0.55165	0.769	0.545	0	Dentate Gyrus	Wasf1
0.541569	0.737	0.494	0	Dentate Gyrus	Ndrg4
0.538564	0.953	0.848	0	Dentate Gyrus	Tnr
0.535458	0.858	0.728	0	Dentate Gyrus	Gabra2
0.534425	0.702	0.44	0	Dentate Gyrus	Gm15738
0.533593	0.548	0.259	0	Dentate Gyrus	Btbd3
0.533452	0.611	0.326	0	Dentate Gyrus	Mtmr12
0.53258	0.727	0.447	0	Dentate Gyrus	Sipa1l3
0.531551	0.897	0.821	0	Dentate Gyrus	Gabbr2
0.530056	0.771	0.516	0	Dentate Gyrus	Rnf112
0.528768	0.65	0.404	0	Dentate Gyrus	Arsb
0.520515	0.729	0.431	0	Dentate Gyrus	Spock3
0.518536	1	0.97	0	Dentate Gyrus	Lrrc7
0.518466	0.979	0.898	0	Dentate Gyrus	Cacna2d1
0.516861	0.635	0.33	0	Dentate Gyrus	Ptpre
0.511427	0.999	0.983	0	Dentate Gyrus	Gria2
0.511231	0.846	0.746	0	Dentate Gyrus	Cdh12
0.511106	0.762	0.567	0	Dentate Gyrus	Kcnd3
0.509255	0.866	0.743	0	Dentate Gyrus	Dgkg
0.508932	0.657	0.374	0	Dentate Gyrus	Xpr1
0.50817	0.912	0.877	0	Dentate Gyrus	Pde4dip
0.506339	0.972	0.927	0	Dentate Gyrus	Syne1
0.504697	0.582	0.366	0	Dentate Gyrus	Syn3
0.503026	0.816	0.702	0	Dentate Gyrus	Pakap
0.502204	0.954	0.907	0	Dentate Gyrus	Cdk14
0.500977	0.894	0.833	0	Dentate Gyrus	Rapgef2
1.8367	0.997	0.811	0	Intermediate cells	Zbtb20
1.54742	0.994	0.896	0	Intermediate cells	Nfib
1.52546	0.994	0.936	0	Intermediate cells	Mir99ahg
1.27424	0.71	0.272	0	Intermediate cells	Ttc28
1.13691	0.974	0.517	0	Intermediate cells	Gm42418
1.11125	0.561	0.149	0	Intermediate cells	Sncaip
1.29285	0.987	0.726	3.97193e-303	Intermediate cells	Nfia
1.20248	0.997	0.988	7.30398e-298	Intermediate cells	Ctnna2
1.11008	0.999	0.986	6.07658e-282	Intermediate cells	Tcf4
1.69484	0.989	0.895	8.47249e-281	Intermediate cells	Dcc
1.1164	0.918	0.763	4.12328e-211	Intermediate cells	Nol4
1.11127	0.945	0.703	1.70814e-202	Intermediate cells	Zfpm2
0.965385	0.999	0.988	2.42744e-194	Intermediate cells	Auts2
0.90938	0.991	0.935	1.03934e-179	Intermediate cells	Pbx1
0.858532	0.55	0.237	1.21403e-170	Intermediate cells	Mtss1
0.903971	0.538	0.221	1.23038e-170	Intermediate cells	Prox1
0.573587	1	0.991	4.54576e-161	Intermediate cells	Nrxn1
1.21435	0.63	0.327	4.46818e-155	Intermediate cells	Sema5a
1.18014	0.52	0.245	2.19186e-153	Intermediate cells	Ptpro
0.669781	0.991	0.934	7.73263e-152	Intermediate cells	Map2
0.745066	0.885	0.809	8.59188e-124	Intermediate cells	C130071C03Rik
1.0122	0.679	0.514	1.79677e-113	Intermediate cells	Plxna2
0.799049	0.767	0.631	3.04263e-112	Intermediate cells	Nav1
0.691058	0.935	0.867	1.35164e-111	Intermediate cells	Nedd4l
0.729685	0.856	0.58	4.47495e-107	Intermediate cells	Pcdh15
0.658809	0.824	0.66	4.63926e-99	Intermediate cells	Klf12
0.528087	0.987	0.913	1.48795e-95	Intermediate cells	Ncam1
0.733925	0.928	0.736	1.07174e-94	Intermediate cells	Sema6d
0.747397	0.526	0.3	2.09005e-92	Intermediate cells	Nnat
0.673501	0.518	0.297	8.53094e-90	Intermediate cells	Zmiz1
0.695427	0.626	0.451	1.06331e-88	Intermediate cells	Nfix
0.74792	0.687	0.518	1.00229e-86	Intermediate cells	Bach2
0.545746	0.891	0.782	6.72811e-84	Intermediate cells	Hnrnpa2b1
0.826366	0.708	0.503	1.85277e-80	Intermediate cells	Frmd4b
0.632468	0.57	0.375	1.52642e-74	Intermediate cells	Fgf13
0.638186	0.982	0.971	3.23256e-74	Intermediate cells	Ccser1
0.885982	0.872	0.771	4.86419e-72	Intermediate cells	Mctp1
0.606888	0.787	0.68	1.14285e-71	Intermediate cells	Fmnl2
0.681941	0.967	0.931	1.41577e-69	Intermediate cells	Setbp1
0.531177	0.973	0.952	2.50992e-69	Intermediate cells	Tanc2
0.617838	0.556	0.389	4.6571e-63	Intermediate cells	C530008M17Rik
0.65441	0.582	0.446	5.85681e-62	Intermediate cells	Lncppara
0.934558	0.877	0.758	4.12034e-60	Intermediate cells	Cntnap5a
0.561211	0.824	0.783	2.07285e-58	Intermediate cells	Ptprs
0.57436	0.961	0.913	2.76629e-57	Intermediate cells	Cacna1c
0.653913	0.516	0.353	3.83417e-55	Intermediate cells	Tead1
0.611176	0.514	0.356	9.8323e-55	Intermediate cells	Sh3kbp1
0.54924	0.967	0.909	1.08589e-51	Intermediate cells	Kcnb2
0.500695	0.684	0.594	2.72125e-49	Intermediate cells	Igf1r
0.72947	0.706	0.644	3.51105e-48	Intermediate cells	Zeb1
0.547812	0.552	0.391	3.87199e-44	Intermediate cells	Maml3
0.530046	0.915	0.814	9.21539e-44	Intermediate cells	Robo1
0.552622	0.619	0.534	1.15621e-41	Intermediate cells	Neo1
0.501391	0.578	0.477	3.0048e-39	Intermediate cells	Akap9
0.647923	0.851	0.723	2.62775e-36	Intermediate cells	Mir100hg
0.552625	0.754	0.718	3.23404e-35	Intermediate cells	Hecw1
0.528629	0.625	0.555	4.32998e-35	Intermediate cells	Dleu2
0.52801	0.671	0.646	5.35923e-32	Intermediate cells	Gramd1b
0.620317	0.694	0.654	2.73093e-23	Intermediate cells	Nrp1
2.92394	0.983	0.281	0	Pyramidal (NFM)	Cdh18
2.74261	1	0.629	0	Pyramidal (NFM)	Dpp10
2.14163	0.999	0.55	0	Pyramidal (NFM)	Hs3st4
2.06526	1	0.738	0	Pyramidal (NFM)	Etl4
1.76711	0.928	0.309	0	Pyramidal (NFM)	Garnl3
1.73277	0.952	0.367	0	Pyramidal (NFM)	Dlc1
1.65446	0.732	0.086	0	Pyramidal (NFM)	Foxp2
1.6492	0.867	0.444	0	Pyramidal (NFM)	Thsd7b
1.57989	0.989	0.705	0	Pyramidal (NFM)	Pde1a
1.55716	0.725	0.451	0	Pyramidal (NFM)	Brinp3
1.50743	0.871	0.282	0	Pyramidal (NFM)	Grm8
1.41044	0.841	0.228	0	Pyramidal (NFM)	Sdk2
1.40976	0.852	0.216	0	Pyramidal (NFM)	Grik3
1.38491	0.93	0.422	0	Pyramidal (NFM)	Tle4
1.36844	0.837	0.289	0	Pyramidal (NFM)	Htr1f
1.36728	0.954	0.518	0	Pyramidal (NFM)	Slc35f1
1.34362	0.938	0.508	0	Pyramidal (NFM)	Chsy3
1.33388	0.998	0.949	0	Pyramidal (NFM)	Frmpd4
1.31095	0.979	0.745	0	Pyramidal (NFM)	Nrg1
1.28457	0.741	0.152	0	Pyramidal (NFM)	Cntnap4
1.27288	1	0.955	0	Pyramidal (NFM)	Ptprd
1.22173	0.988	0.915	0	Pyramidal (NFM)	Pde4d
1.19066	1	0.92	0	Pyramidal (NFM)	Arpp21
1.19034	0.941	0.572	0	Pyramidal (NFM)	Fut9
1.1448	0.957	0.702	0	Pyramidal (NFM)	A830018L16Rik
1.14363	0.972	0.745	0	Pyramidal (NFM)	Ano3
1.1154	0.774	0.332	0	Pyramidal (NFM)	Tmem178
1.11119	0.86	0.324	0	Pyramidal (NFM)	Rasgef1b
1.10207	1	0.972	0	Pyramidal (NFM)	Phactr1
1.09372	0.933	0.546	0	Pyramidal (NFM)	Lrrtm3
1.08504	0.975	0.857	0	Pyramidal (NFM)	Mmp16
1.07115	0.981	0.774	0	Pyramidal (NFM)	Agbl4
1.06139	0.933	0.699	0	Pyramidal (NFM)	Zfpm2
1.04776	0.701	0.289	0	Pyramidal (NFM)	Pcsk5
1.04177	0.695	0.309	0	Pyramidal (NFM)	Pdzrn4
1.03604	0.679	0.153	0	Pyramidal (NFM)	Oprm1
1.02572	0.997	0.934	0	Pyramidal (NFM)	Pbx1
1.02143	0.916	0.527	0	Pyramidal (NFM)	Ncald
1.00081	0.626	0.07	0	Pyramidal (NFM)	Rai14
0.980175	0.993	0.904	0	Pyramidal (NFM)	Asic2
0.97863	0.98	0.713	0	Pyramidal (NFM)	Khdrbs3
0.972898	0.621	0.168	0	Pyramidal (NFM)	Plcxd3
0.971253	0.942	0.642	0	Pyramidal (NFM)	Cntn4
0.958538	0.991	0.792	0	Pyramidal (NFM)	Kcnh7
0.952813	0.966	0.887	0	Pyramidal (NFM)	Celf4
0.936244	1	0.989	0	Pyramidal (NFM)	Dlg2
0.927497	0.973	0.819	0	Pyramidal (NFM)	Ext1
0.925862	0.988	0.884	0	Pyramidal (NFM)	Rims2
0.925377	1	0.967	0	Pyramidal (NFM)	Ahi1
0.913042	1	0.989	0	Pyramidal (NFM)	Mdga2
0.912592	0.812	0.444	0	Pyramidal (NFM)	Slc35f4
0.912576	0.688	0.309	0	Pyramidal (NFM)	Tmem132d
0.878325	0.608	0.144	0	Pyramidal (NFM)	Igsf21
0.872856	0.951	0.861	0	Pyramidal (NFM)	Gm26871
0.863291	0.994	0.92	0	Pyramidal (NFM)	Gria3
0.858032	0.85	0.443	0	Pyramidal (NFM)	Camk4
0.857591	0.782	0.311	0	Pyramidal (NFM)	Fnbp1l
0.853344	0.96	0.767	0	Pyramidal (NFM)	Mctp1
0.850705	0.915	0.697	0	Pyramidal (NFM)	Sh3gl2
0.850458	1	0.978	0	Pyramidal (NFM)	Nav3
0.847312	0.997	0.914	0	Pyramidal (NFM)	Snap25
0.844325	0.734	0.27	0	Pyramidal (NFM)	Tshz3
0.839347	0.956	0.759	0	Pyramidal (NFM)	Prkcb
0.838529	0.546	0.102	0	Pyramidal (NFM)	Hs3st2
0.836611	0.58	0.117	0	Pyramidal (NFM)	Ipcef1
0.825733	1	0.982	0	Pyramidal (NFM)	Nrg3
0.823681	0.958	0.668	0	Pyramidal (NFM)	Ctnna3
0.820704	0.9	0.705	0	Pyramidal (NFM)	Nos1ap
0.806189	0.952	0.743	0	Pyramidal (NFM)	Hecw2
0.805874	0.967	0.834	0	Pyramidal (NFM)	5730522E02Rik
0.796815	0.846	0.493	0	Pyramidal (NFM)	Gas7
0.795401	0.819	0.377	0	Pyramidal (NFM)	Ldb2
0.79394	0.854	0.406	0	Pyramidal (NFM)	Sv2b
0.772385	0.923	0.788	0	Pyramidal (NFM)	Khdrbs2
0.764597	0.929	0.82	0	Pyramidal (NFM)	Cacnb4
0.762027	0.994	0.938	0	Pyramidal (NFM)	Prickle1
0.756266	0.963	0.884	0	Pyramidal (NFM)	Samd12
0.751164	0.999	0.968	0	Pyramidal (NFM)	Kcnma1
0.750812	0.952	0.807	0	Pyramidal (NFM)	Slc4a10
0.750455	0.598	0.166	0	Pyramidal (NFM)	Vxn
0.746673	0.774	0.391	0	Pyramidal (NFM)	Flrt2
0.737934	0.586	0.15	0	Pyramidal (NFM)	Atp2b4
0.731508	0.89	0.562	0	Pyramidal (NFM)	Sox5
0.73068	0.99	0.951	0	Pyramidal (NFM)	Tanc2
0.729016	0.777	0.381	0	Pyramidal (NFM)	Esrrg
0.728375	1	0.98	0	Pyramidal (NFM)	Fam155a
0.724948	1	0.977	0	Pyramidal (NFM)	Syt1
0.722799	0.792	0.417	0	Pyramidal (NFM)	Kcnip3
0.713112	0.708	0.281	0	Pyramidal (NFM)	Mpped1
0.689989	0.571	0.151	0	Pyramidal (NFM)	Adgra1
0.680942	0.921	0.774	0	Pyramidal (NFM)	Cdh11
0.680227	1	0.988	0	Pyramidal (NFM)	Adgrb3
0.677437	1	0.987	0	Pyramidal (NFM)	Csmd1
0.676232	0.968	0.895	0	Pyramidal (NFM)	Ptk2
0.676182	0.797	0.455	0	Pyramidal (NFM)	Srrm4
0.674252	0.615	0.251	0	Pyramidal (NFM)	Osbpl10
0.669199	0.909	0.72	0	Pyramidal (NFM)	Tenm1
0.660764	0.997	0.967	0	Pyramidal (NFM)	Rims1
0.660733	1	0.981	0	Pyramidal (NFM)	Fgf14
0.660289	0.921	0.575	0	Pyramidal (NFM)	Sgcz
0.653831	0.792	0.509	0	Pyramidal (NFM)	Plxna2
0.653801	0.966	0.895	0	Pyramidal (NFM)	Dock3
0.648689	1	0.991	0	Pyramidal (NFM)	Nrxn1
0.647886	0.919	0.712	0	Pyramidal (NFM)	Asap1
0.646235	0.994	0.951	0	Pyramidal (NFM)	Myt1l
0.641207	0.981	0.898	0	Pyramidal (NFM)	Pcsk2
0.627137	0.872	0.592	0	Pyramidal (NFM)	Xylt1
0.622712	0.652	0.288	0	Pyramidal (NFM)	Sel1l3
0.619884	0.929	0.787	0	Pyramidal (NFM)	A230057D06Rik
0.613399	0.945	0.838	0	Pyramidal (NFM)	Dync1i1
0.601638	0.598	0.258	0	Pyramidal (NFM)	Galnt9
0.59447	0.994	0.966	0	Pyramidal (NFM)	Strbp
0.588327	0.632	0.293	0	Pyramidal (NFM)	B230209E15Rik
0.571124	1	0.987	0	Pyramidal (NFM)	Pcdh9
0.570285	0.624	0.291	0	Pyramidal (NFM)	Elavl4
0.533908	0.91	0.555	0	Pyramidal (NFM)	Grm3
0.520366	0.509	0.19	0	Pyramidal (NFM)	St6gal2
0.515368	0.519	0.212	0	Pyramidal (NFM)	Etv5
0.547889	0.581	0.265	3.73208e-299	Pyramidal (NFM)	Igsf9b
0.592709	0.793	0.486	4.60222e-298	Pyramidal (NFM)	A330076H08Rik
0.666428	1	0.905	7.27627e-295	Pyramidal (NFM)	Snhg11
0.703047	0.699	0.355	5.43398e-293	Pyramidal (NFM)	Rgs6
0.626837	0.989	0.925	6.09346e-293	Pyramidal (NFM)	Dmd
0.539579	0.67	0.344	7.59304e-291	Pyramidal (NFM)	Rap1gap2
0.501853	0.631	0.299	6.5364e-287	Pyramidal (NFM)	Rasgrp1
0.61408	0.996	0.879	2.09581e-286	Pyramidal (NFM)	Slc8a1
0.517503	0.96	0.905	1.21529e-285	Pyramidal (NFM)	Unc80
0.527051	0.984	0.931	1.3185e-284	Pyramidal (NFM)	Fgf12
0.63333	0.81	0.548	1.57548e-282	Pyramidal (NFM)	Syt16
0.569362	0.915	0.808	3.96099e-279	Pyramidal (NFM)	Atrnl1
0.587374	0.997	0.931	1.00508e-276	Pyramidal (NFM)	Ralyl
0.672736	0.662	0.355	4.17231e-273	Pyramidal (NFM)	Brinp2
0.580171	0.662	0.342	1.99887e-268	Pyramidal (NFM)	Npas2
0.543441	0.981	0.941	2.85852e-265	Pyramidal (NFM)	Mapk10
0.534902	0.981	0.913	4.55447e-265	Pyramidal (NFM)	Oxr1
0.820266	0.726	0.423	2.43063e-260	Pyramidal (NFM)	Homer1
0.57211	0.72	0.416	4.68957e-260	Pyramidal (NFM)	Efr3a
0.559792	0.946	0.88	5.98002e-260	Pyramidal (NFM)	Nrg3os
0.533186	0.898	0.762	5.70364e-259	Pyramidal (NFM)	Atp2b2
0.512645	0.694	0.378	9.33933e-255	Pyramidal (NFM)	Pfkp
0.689427	0.839	0.669	7.578e-254	Pyramidal (NFM)	Caln1
0.537697	0.688	0.399	9.26566e-247	Pyramidal (NFM)	Arhgap44
0.55259	0.509	0.23	1.79817e-246	Pyramidal (NFM)	Olfm3
0.520357	0.547	0.257	1.47297e-245	Pyramidal (NFM)	Gng12
0.71788	0.589	0.308	1.87324e-245	Pyramidal (NFM)	Serpini1
0.587234	0.849	0.694	2.19978e-245	Pyramidal (NFM)	Dtnb
0.552167	0.866	0.677	2.73627e-241	Pyramidal (NFM)	Arhgap26
0.526134	0.94	0.866	3.80845e-240	Pyramidal (NFM)	Gm20642
0.539163	0.998	0.952	1.03534e-239	Pyramidal (NFM)	Negr1
0.514808	0.793	0.51	1.25883e-237	Pyramidal (NFM)	Ablim1
0.514536	0.925	0.725	1.51462e-237	Pyramidal (NFM)	Chrm3
0.57496	0.891	0.796	1.80687e-237	Pyramidal (NFM)	Csmd2
0.55049	0.764	0.46	5.46433e-235	Pyramidal (NFM)	Arap2
0.535976	0.665	0.364	6.05942e-235	Pyramidal (NFM)	Fmn1
0.674168	0.865	0.662	7.80223e-234	Pyramidal (NFM)	Astn2
0.500168	0.648	0.354	1.87671e-233	Pyramidal (NFM)	2024-09-11
0.532885	0.935	0.719	1.63388e-229	Pyramidal (NFM)	Mir100hg
0.523719	0.709	0.422	9.89753e-227	Pyramidal (NFM)	Plcl2
0.582989	0.834	0.577	3.2154e-224	Pyramidal (NFM)	Pcdh15
0.553338	0.551	0.283	5.6685e-219	Pyramidal (NFM)	Map3k5
0.566401	1	0.978	9.82005e-217	Pyramidal (NFM)	Meg3
0.526684	0.531	0.258	2.94361e-213	Pyramidal (NFM)	Satb2
0.577726	0.943	0.89	3.41509e-206	Pyramidal (NFM)	Pde10a
0.523046	0.989	0.945	9.23961e-199	Pyramidal (NFM)	Nrxn3
0.590396	1	0.979	1.90759e-194	Pyramidal (NFM)	Rbfox1
0.857685	0.593	0.361	4.54117e-185	Pyramidal (NFM)	Meis2
0.610183	0.797	0.666	1.29613e-167	Pyramidal (NFM)	Smyd3
0.570365	0.769	0.615	3.6528e-167	Pyramidal (NFM)	Me3
0.923193	0.782	0.646	1.70919e-158	Pyramidal (NFM)	Mgat4c
0.548577	0.777	0.618	1.12528e-135	Pyramidal (NFM)	Car10
0.599148	0.613	0.423	1.10464e-92	Pyramidal (NFM)	Gm49678
0.540312	0.781	0.724	5.49201e-83	Pyramidal (NFM)	Pcdh7
3.31053	0.646	0.112	0	Pyramidal (NFV)	Ptgds
2.7792	0.653	0.067	0	Pyramidal (NFV)	Slc7a11
2.69646	0.911	0.035	0	Pyramidal (NFV)	Cped1
2.4038	0.568	0.052	0	Pyramidal (NFV)	Ranbp3l
2.3879	0.591	0.019	0	Pyramidal (NFV)	Slc6a20a
2.20071	0.697	0.16	0	Pyramidal (NFV)	Atp1a2
2.14021	0.679	0.151	0	Pyramidal (NFV)	Adam12
2.10981	0.893	0.619	0	Pyramidal (NFV)	Alcam
1.96089	0.728	0.389	0	Pyramidal (NFV)	Slc38a2
1.89318	0.582	0.022	0	Pyramidal (NFV)	Bmp6
1.76669	0.662	0.245	0	Pyramidal (NFV)	Fbxl7
1.73448	0.768	0.15	0	Pyramidal (NFV)	9530026P05Rik
1.73035	0.59	0.094	0	Pyramidal (NFV)	Foxp2
1.73021	0.766	0.227	0	Pyramidal (NFV)	Bicc1
1.72137	0.689	0.08	0	Pyramidal (NFV)	Sned1
1.69294	0.575	0.036	0	Pyramidal (NFV)	Colec12
1.62486	0.662	0.018	0	Pyramidal (NFV)	Eya2
1.4781	0.5	0.009	0	Pyramidal (NFV)	Lama1
1.47159	0.797	0.306	0	Pyramidal (NFV)	Rbms3
1.46904	0.986	0.882	0	Pyramidal (NFV)	Foxp1
1.46195	0.851	0.415	0	Pyramidal (NFV)	Gpc6
1.417	0.742	0.365	0	Pyramidal (NFV)	Ptn
1.38551	0.598	0.071	0	Pyramidal (NFV)	Arhgap29
1.38081	0.768	0.195	0	Pyramidal (NFV)	Lama2
1.3412	0.6	0.05	0	Pyramidal (NFV)	Phldb2
1.30251	0.747	0.261	0	Pyramidal (NFV)	Rbms1
1.29078	0.669	0.136	0	Pyramidal (NFV)	Eya1
1.27932	0.992	0.915	0	Pyramidal (NFV)	Rora
1.26416	0.575	0.061	0	Pyramidal (NFV)	Gulp1
1.25949	0.616	0.091	0	Pyramidal (NFV)	Nxn
1.25197	0.501	0.068	0	Pyramidal (NFV)	Apod
1.24508	0.674	0.227	0	Pyramidal (NFV)	Slc1a3
1.22152	0.929	0.516	0	Pyramidal (NFV)	Gm42418
1.19858	0.596	0.11	0	Pyramidal (NFV)	Ptpn13
1.17147	0.681	0.165	0	Pyramidal (NFV)	Neat1
1.1515	0.568	0.172	0	Pyramidal (NFV)	Pbx3
1.11529	0.683	0.267	0	Pyramidal (NFV)	Tgfbr3
1.09194	0.679	0.259	0	Pyramidal (NFV)	Zfhx4
1.09174	0.511	0.094	0	Pyramidal (NFV)	Arhgap6
1.08317	0.591	0.117	0	Pyramidal (NFV)	Svil
1.07141	0.971	0.721	0	Pyramidal (NFV)	Mir100hg
1.04379	0.602	0.103	0	Pyramidal (NFV)	Cpq
1.0314	0.523	0.023	0	Pyramidal (NFV)	Zic1
1.00346	0.68	0.225	0	Pyramidal (NFV)	Utrn
0.998714	0.732	0.322	0	Pyramidal (NFV)	Cmss1
0.970842	0.568	0.142	0	Pyramidal (NFV)	Rin2
0.930341	0.997	0.936	0	Pyramidal (NFV)	Mir99ahg
0.926295	0.543	0.115	0	Pyramidal (NFV)	Notch2
0.922244	0.606	0.211	0	Pyramidal (NFV)	Cald1
0.892283	0.587	0.161	0	Pyramidal (NFV)	Plpp3
0.867041	0.558	0.126	0	Pyramidal (NFV)	Tcf7l2
0.838386	0.566	0.195	0	Pyramidal (NFV)	Tmem164
0.795031	0.535	0.17	0	Pyramidal (NFV)	Wls
0.66861	0.604	0.177	0	Pyramidal (NFV)	Apoe
0.805631	0.573	0.199	2.86557e-292	Pyramidal (NFV)	Pard3b
0.679322	0.522	0.166	1.07051e-289	Pyramidal (NFV)	Epb41l2
1.10419	0.944	0.757	6.89846e-288	Pyramidal (NFV)	Slc24a3
0.978326	0.543	0.207	3.58243e-271	Pyramidal (NFV)	Hlf
1.00567	0.562	0.232	4.83373e-265	Pyramidal (NFV)	Airn
0.865426	0.976	0.725	2.53102e-262	Pyramidal (NFV)	Nfia
0.963711	0.779	0.488	1.60079e-253	Pyramidal (NFV)	Gmds
1.01076	0.863	0.575	4.86108e-243	Pyramidal (NFV)	Msi2
1.00143	0.825	0.576	1.12237e-215	Pyramidal (NFV)	Naaladl2
1.04111	0.7	0.421	2.82651e-209	Pyramidal (NFV)	Mpp6
0.782652	0.975	0.893	3.55637e-206	Pyramidal (NFV)	Ddx5
0.923773	0.631	0.324	6.73305e-205	Pyramidal (NFV)	Gab2
0.780424	0.835	0.63	8.04863e-205	Pyramidal (NFV)	Nedd4
2.69254	0.919	0.68	1.20582e-202	Pyramidal (NFV)	Trpm3
0.801078	0.685	0.375	4.31534e-201	Pyramidal (NFV)	Cdk8
0.884218	0.685	0.377	1.26732e-192	Pyramidal (NFV)	Dlc1
0.735406	0.872	0.71	1.37104e-180	Pyramidal (NFV)	Nfat5
0.765404	0.547	0.253	4.16237e-180	Pyramidal (NFV)	Ghr
0.705238	0.571	0.273	2.53118e-174	Pyramidal (NFV)	Ttc28
0.663016	0.934	0.782	1.15594e-173	Pyramidal (NFV)	Tcf12
0.788838	0.568	0.25	5.20341e-173	Pyramidal (NFV)	Pdzrn3
0.851382	0.796	0.626	9.1223e-172	Pyramidal (NFV)	Pcca
0.550352	0.999	0.981	3.48095e-171	Pyramidal (NFV)	Son
0.755162	0.686	0.42	5.52407e-169	Pyramidal (NFV)	Add3
0.725178	0.874	0.679	9.11224e-168	Pyramidal (NFV)	Fmnl2
0.791166	0.579	0.289	3.66697e-166	Pyramidal (NFV)	Ror1
0.88581	0.642	0.349	1.5659e-160	Pyramidal (NFV)	Pde7b
0.703275	0.653	0.383	7.94289e-156	Pyramidal (NFV)	Lpp
0.865546	0.824	0.64	7.72508e-152	Pyramidal (NFV)	Wwox
0.6424	0.992	0.81	2.27208e-148	Pyramidal (NFV)	Zbtb20
0.782677	0.738	0.493	8.137e-148	Pyramidal (NFV)	Pid1
0.626163	0.743	0.501	1.1468e-136	Pyramidal (NFV)	Pard3
0.741705	0.593	0.371	1.23656e-133	Pyramidal (NFV)	2024-03-06
0.936556	0.685	0.516	1.86569e-126	Pyramidal (NFV)	Stk39
0.642643	0.895	0.767	1.06581e-125	Pyramidal (NFV)	Diaph2
0.594116	0.658	0.417	7.19008e-125	Pyramidal (NFV)	Fchsd2
0.689709	0.653	0.449	6.69063e-124	Pyramidal (NFV)	Gnas
0.870848	0.598	0.373	8.11149e-123	Pyramidal (NFV)	Tmtc1
0.933603	0.844	0.749	8.52192e-118	Pyramidal (NFV)	Prkag2
0.586039	0.591	0.346	2.50795e-117	Pyramidal (NFV)	Akap13
0.739134	0.664	0.456	1.31583e-113	Pyramidal (NFV)	Ust
0.535008	0.565	0.306	1.49613e-113	Pyramidal (NFV)	Stard13
0.594647	0.805	0.598	1.60633e-112	Pyramidal (NFV)	Foxn3
0.662383	0.669	0.455	2.71606e-109	Pyramidal (NFV)	Sh3d19
0.503684	0.85	0.726	5.73313e-102	Pyramidal (NFV)	Ddx17
0.539462	0.561	0.344	2.84274e-96	Pyramidal (NFV)	Phkb
0.508419	0.788	0.627	1.56022e-91	Pyramidal (NFV)	Wnk1
0.79365	0.656	0.514	3.20426e-89	Pyramidal (NFV)	Plxna2
0.50283	0.789	0.643	1.07104e-88	Pyramidal (NFV)	Zeb1
0.641419	0.561	0.37	1.62245e-86	Pyramidal (NFV)	Fhit
0.51935	0.77	0.645	3.01944e-85	Pyramidal (NFV)	Afdn
0.734533	0.528	0.399	1.77611e-50	Pyramidal (NFV)	Flrt2
0.82872	0.501	0.408	1.33223e-40	Pyramidal (NFV)	Slc23a2
1.36619	0.756	0.811	1.78594e-08	Pyramidal (NFV)	Slc4a10
2.47312	0.998	0.657	0	Pyramidal (CA1-D)	Galntl6
1.94968	1	0.869	0	Pyramidal (CA1-D)	Cntnap2
1.94623	1	0.925	0	Pyramidal (CA1-D)	Epha6
1.81167	0.685	0.124	0	Pyramidal (CA1-D)	4921539H07Rik
1.80113	0.995	0.815	0	Pyramidal (CA1-D)	Hs6st3
1.6905	1	0.866	0	Pyramidal (CA1-D)	Cacnb2
1.60758	0.999	0.852	0	Pyramidal (CA1-D)	Atp2b1
1.53717	0.983	0.614	0	Pyramidal (CA1-D)	Iqgap2
1.50206	0.834	0.138	0	Pyramidal (CA1-D)	Gm10754
1.46926	0.915	0.193	0	Pyramidal (CA1-D)	Gm2164
1.46866	0.995	0.804	0	Pyramidal (CA1-D)	Ryr3
1.45901	0.997	0.826	0	Pyramidal (CA1-D)	Tafa1
1.44704	0.884	0.321	0	Pyramidal (CA1-D)	Man1a
1.41457	0.999	0.809	0	Pyramidal (CA1-D)	Pex5l
1.36974	0.937	0.704	0	Pyramidal (CA1-D)	Chrm3
1.35344	0.994	0.855	0	Pyramidal (CA1-D)	Arl15
1.33074	1	0.952	0	Pyramidal (CA1-D)	Grin2a
1.29339	0.883	0.315	0	Pyramidal (CA1-D)	Cntnap5c
1.27283	0.996	0.891	0	Pyramidal (CA1-D)	Ppm1e
1.25807	0.983	0.773	0	Pyramidal (CA1-D)	Kcnh7
1.25171	0.886	0.292	0	Pyramidal (CA1-D)	Nell1
1.23337	1	0.97	0	Pyramidal (CA1-D)	Kcnd2
1.22115	0.999	0.917	0	Pyramidal (CA1-D)	Dmd
1.20185	1	0.928	0	Pyramidal (CA1-D)	Gria1
1.20009	0.839	0.243	0	Pyramidal (CA1-D)	Ndst3
1.15771	0.999	0.867	0	Pyramidal (CA1-D)	Slc8a1
1.1289	0.946	0.749	0	Pyramidal (CA1-D)	Kcnab1
1.103	1	0.971	0	Pyramidal (CA1-D)	Grin2b
1.09433	0.979	0.737	0	Pyramidal (CA1-D)	Prkcb
1.09127	0.897	0.4	0	Pyramidal (CA1-D)	Runx2
1.0844	0.678	0.097	0	Pyramidal (CA1-D)	Gm2115
1.07795	0.81	0.222	0	Pyramidal (CA1-D)	Cpne8
1.07729	0.821	0.303	0	Pyramidal (CA1-D)	Arhgap12
1.07062	0.911	0.36	0	Pyramidal (CA1-D)	Cadps2
1.0682	0.997	0.892	0	Pyramidal (CA1-D)	Cnksr2
1.05745	0.975	0.762	0	Pyramidal (CA1-D)	Fam189a1
1.04518	0.795	0.262	0	Pyramidal (CA1-D)	Tbc1d1
1.04342	0.993	0.885	0	Pyramidal (CA1-D)	Msra
1.04062	0.985	0.839	0	Pyramidal (CA1-D)	Brd9
1.03378	0.975	0.64	0	Pyramidal (CA1-D)	Hcn1
1.02523	0.987	0.819	0	Pyramidal (CA1-D)	St6galnac5
1.022	0.776	0.231	0	Pyramidal (CA1-D)	Ror1
1.01511	0.868	0.333	0	Pyramidal (CA1-D)	4930419G24Rik
1.00427	0.967	0.733	0	Pyramidal (CA1-D)	Slc24a3
0.996465	0.767	0.213	0	Pyramidal (CA1-D)	Sema3e
0.983511	0.687	0.232	0	Pyramidal (CA1-D)	Cpne7
0.977433	0.895	0.433	0	Pyramidal (CA1-D)	Sorcs3
0.966783	0.998	0.945	0	Pyramidal (CA1-D)	Hivep2
0.959076	0.971	0.687	0	Pyramidal (CA1-D)	Khdrbs3
0.952033	0.852	0.356	0	Pyramidal (CA1-D)	Sh3rf1
0.938255	0.984	0.818	0	Pyramidal (CA1-D)	5730522E02Rik
0.935129	0.866	0.372	0	Pyramidal (CA1-D)	Gm49678
0.934064	0.97	0.715	0	Pyramidal (CA1-D)	Shisa6
0.92614	0.999	0.95	0	Pyramidal (CA1-D)	Cttnbp2
0.925365	1	0.965	0	Pyramidal (CA1-D)	Ppp3ca
0.918698	0.974	0.678	0	Pyramidal (CA1-D)	Pde1a
0.917528	0.999	0.936	0	Pyramidal (CA1-D)	Camk2a
0.916089	0.987	0.822	0	Pyramidal (CA1-D)	Nr3c2
0.914746	1	0.977	0	Pyramidal (CA1-D)	Rbfox1
0.910204	0.845	0.366	0	Pyramidal (CA1-D)	Trpc4
0.905769	0.57	0.212	0	Pyramidal (CA1-D)	Ndst4
0.903905	0.825	0.332	0	Pyramidal (CA1-D)	Prkcg
0.888674	0.973	0.794	0	Pyramidal (CA1-D)	Pigk
0.878769	0.984	0.827	0	Pyramidal (CA1-D)	Galnt17
0.871897	0.821	0.357	0	Pyramidal (CA1-D)	Asap2
0.86845	0.94	0.651	0	Pyramidal (CA1-D)	Kcnn2
0.857725	0.643	0.191	0	Pyramidal (CA1-D)	Gm30382
0.856332	1	0.97	0	Pyramidal (CA1-D)	Grm5
0.855826	0.999	0.895	0	Pyramidal (CA1-D)	Slit3
0.847725	0.998	0.924	0	Pyramidal (CA1-D)	Ralyl
0.8396	0.99	0.805	0	Pyramidal (CA1-D)	Gm20754
0.839567	0.712	0.2	0	Pyramidal (CA1-D)	Gm10848
0.83921	0.757	0.283	0	Pyramidal (CA1-D)	Gm13269
0.833821	0.822	0.397	0	Pyramidal (CA1-D)	Dgkz
0.829612	1	0.986	0	Pyramidal (CA1-D)	Adgrb3
0.827628	1	0.97	0	Pyramidal (CA1-D)	Lrrc7
0.825233	1	0.958	0	Pyramidal (CA1-D)	Adgrl3
0.822978	1	0.956	0	Pyramidal (CA1-D)	Kcnip4
0.820336	1	0.978	0	Pyramidal (CA1-D)	Celf2
0.809758	0.976	0.891	0	Pyramidal (CA1-D)	Eml6
0.804352	0.823	0.364	0	Pyramidal (CA1-D)	Itga8
0.802161	0.654	0.184	0	Pyramidal (CA1-D)	Tmem200a
0.788244	0.979	0.855	0	Pyramidal (CA1-D)	Egfem1
0.788078	1	0.987	0	Pyramidal (CA1-D)	Dlgap1
0.782476	0.96	0.752	0	Pyramidal (CA1-D)	Sphkap
0.781436	0.935	0.68	0	Pyramidal (CA1-D)	Nos1ap
0.776839	0.996	0.94	0	Pyramidal (CA1-D)	Nrxn3
0.775628	0.691	0.29	0	Pyramidal (CA1-D)	Lmo3
0.768782	0.72	0.255	0	Pyramidal (CA1-D)	Rasgrp1
0.766179	1	0.951	0	Pyramidal (CA1-D)	Dab1
0.764037	0.939	0.726	0	Pyramidal (CA1-D)	Prkag2
0.763833	0.863	0.462	0	Pyramidal (CA1-D)	Wipf3
0.763031	0.794	0.338	0	Pyramidal (CA1-D)	Bcl11b
0.762362	0.844	0.553	0	Pyramidal (CA1-D)	Zfp804a
0.758832	0.963	0.805	0	Pyramidal (CA1-D)	Ext1
0.754587	0.65	0.226	0	Pyramidal (CA1-D)	Hunk
0.754538	0.673	0.206	0	Pyramidal (CA1-D)	Ccdc88c
0.754191	0.979	0.907	0	Pyramidal (CA1-D)	2024-03-01
0.742058	1	0.987	0	Pyramidal (CA1-D)	Anks1b
0.73584	0.996	0.955	0	Pyramidal (CA1-D)	Large1
0.734111	0.998	0.927	0	Pyramidal (CA1-D)	Dock4
0.734087	0.665	0.257	0	Pyramidal (CA1-D)	Gm44257
0.73245	0.715	0.275	0	Pyramidal (CA1-D)	Ppp4r4
0.728697	0.84	0.428	0	Pyramidal (CA1-D)	Runx1t1
0.724149	0.987	0.895	0	Pyramidal (CA1-D)	Dok6
0.720587	0.955	0.848	0	Pyramidal (CA1-D)	Ptprg
0.71985	1	0.983	0	Pyramidal (CA1-D)	Gria2
0.715552	0.799	0.383	0	Pyramidal (CA1-D)	Homer1
0.715245	0.677	0.212	0	Pyramidal (CA1-D)	Pkp2
0.71517	0.997	0.882	0	Pyramidal (CA1-D)	Zeb2
0.714527	0.703	0.239	0	Pyramidal (CA1-D)	Mpped1
0.7145	0.645	0.204	0	Pyramidal (CA1-D)	Tspan13
0.714424	1	0.982	0	Pyramidal (CA1-D)	Opcml
0.713348	0.809	0.434	0	Pyramidal (CA1-D)	Trpc5
0.713224	0.971	0.84	0	Pyramidal (CA1-D)	Rasgrf1
0.706059	0.631	0.215	0	Pyramidal (CA1-D)	Zdhhc2
0.701793	0.892	0.615	0	Pyramidal (CA1-D)	Adcy9
0.701018	0.975	0.88	0	Pyramidal (CA1-D)	Pde10a
0.700859	0.676	0.258	0	Pyramidal (CA1-D)	Chrd
0.694878	0.993	0.93	0	Pyramidal (CA1-D)	Epha5
0.693691	0.814	0.425	0	Pyramidal (CA1-D)	Gm44151
0.691785	0.766	0.35	0	Pyramidal (CA1-D)	Zfp462
0.689522	0.998	0.949	0	Pyramidal (CA1-D)	Gabrb3
0.68936	0.657	0.226	0	Pyramidal (CA1-D)	Itpka
0.687018	0.631	0.197	0	Pyramidal (CA1-D)	Ociad2
0.686065	0.732	0.346	0	Pyramidal (CA1-D)	A330015K06Rik
0.685662	0.92	0.707	0	Pyramidal (CA1-D)	Itpr1
0.68518	1	0.972	0	Pyramidal (CA1-D)	Tenm2
0.683246	0.981	0.832	0	Pyramidal (CA1-D)	Nell2
0.670584	1	0.896	0	Pyramidal (CA1-D)	Snhg11
0.667741	0.608	0.199	0	Pyramidal (CA1-D)	Pantr1
0.666884	0.973	0.876	0	Pyramidal (CA1-D)	Exoc6b
0.666695	0.802	0.42	0	Pyramidal (CA1-D)	Lmo7
0.665776	0.623	0.201	0	Pyramidal (CA1-D)	Stum
0.66438	0.816	0.435	0	Pyramidal (CA1-D)	Sipa1l3
0.662035	0.587	0.178	0	Pyramidal (CA1-D)	Matn2
0.661812	0.926	0.762	0	Pyramidal (CA1-D)	Aff3
0.661706	0.657	0.253	0	Pyramidal (CA1-D)	Scn3b
0.65604	0.849	0.535	0	Pyramidal (CA1-D)	Wasf1
0.65553	0.639	0.222	0	Pyramidal (CA1-D)	Gm37459
0.653259	0.956	0.792	0	Pyramidal (CA1-D)	Dock9
0.648355	1	0.967	0	Pyramidal (CA1-D)	Kalrn
0.647185	0.805	0.412	0	Pyramidal (CA1-D)	4930509J09Rik
0.646431	1	0.969	0	Pyramidal (CA1-D)	Phactr1
0.645593	0.655	0.259	0	Pyramidal (CA1-D)	Dnah9
0.640659	0.968	0.849	0	Pyramidal (CA1-D)	Mical2
0.640362	0.913	0.727	0	Pyramidal (CA1-D)	Epha7
0.635838	0.752	0.373	0	Pyramidal (CA1-D)	Camkv
0.635327	0.76	0.41	0	Pyramidal (CA1-D)	Cdc40
0.634401	0.614	0.206	0	Pyramidal (CA1-D)	Thsd4
0.634296	0.951	0.832	0	Pyramidal (CA1-D)	Sipa1l1
0.634143	1	0.985	0	Pyramidal (CA1-D)	Tcf4
0.632953	0.927	0.758	0	Pyramidal (CA1-D)	Cdh11
0.6323	0.86	0.605	0	Pyramidal (CA1-D)	Reps2
0.630863	0.601	0.206	0	Pyramidal (CA1-D)	Plk2
0.629391	1	0.976	0	Pyramidal (CA1-D)	Meg3
0.628603	0.787	0.376	0	Pyramidal (CA1-D)	Rab3c
0.626784	0.989	0.913	0	Pyramidal (CA1-D)	Gria3
0.618283	0.907	0.74	0	Pyramidal (CA1-D)	Osbpl6
0.616781	0.714	0.332	0	Pyramidal (CA1-D)	Cacng8
0.615185	0.505	0.128	0	Pyramidal (CA1-D)	AC163685.1
0.613982	1	0.978	0	Pyramidal (CA1-D)	Fam155a
0.611854	0.994	0.946	0	Pyramidal (CA1-D)	Myt1l
0.610567	0.771	0.41	0	Pyramidal (CA1-D)	Sorl1
0.607194	0.642	0.241	0	Pyramidal (CA1-D)	Dkk3
0.606199	0.988	0.922	0	Pyramidal (CA1-D)	Ptprn2
0.605587	0.989	0.891	0	Pyramidal (CA1-D)	Cacna1e
0.599467	0.775	0.441	0	Pyramidal (CA1-D)	Snd1
0.599241	0.958	0.795	0	Pyramidal (CA1-D)	Tenm4
0.596677	0.607	0.223	0	Pyramidal (CA1-D)	Galnt9
0.595853	0.537	0.15	0	Pyramidal (CA1-D)	Neurod6
0.595788	0.919	0.736	0	Pyramidal (CA1-D)	Dgkg
0.594885	0.762	0.397	0	Pyramidal (CA1-D)	Susd6
0.594818	0.993	0.941	0	Pyramidal (CA1-D)	R3hdm1
0.592601	0.618	0.248	0	Pyramidal (CA1-D)	Adgrl2
0.590711	1	0.976	0	Pyramidal (CA1-D)	Nav3
0.588187	0.633	0.26	0	Pyramidal (CA1-D)	Htr1f
0.587593	0.673	0.257	0	Pyramidal (CA1-D)	Raver2
0.583535	0.828	0.554	0	Pyramidal (CA1-D)	2010300C02Rik
0.583454	0.907	0.776	0	Pyramidal (CA1-D)	Khdrbs2
0.582467	0.726	0.337	0	Pyramidal (CA1-D)	Cpne6
0.581143	0.501	0.119	0	Pyramidal (CA1-D)	Ptpru
0.576243	0.728	0.378	0	Pyramidal (CA1-D)	Ripor2
0.575964	0.755	0.4	0	Pyramidal (CA1-D)	Shank1
0.573421	0.969	0.856	0	Pyramidal (CA1-D)	Trim2
0.571899	0.908	0.72	0	Pyramidal (CA1-D)	Bcl11a
0.571465	0.903	0.708	0	Pyramidal (CA1-D)	Arhgap39
0.571078	0.989	0.936	0	Pyramidal (CA1-D)	Mapk10
0.567948	0.643	0.278	0	Pyramidal (CA1-D)	Samd5
0.560948	0.71	0.358	0	Pyramidal (CA1-D)	Ksr1
0.55757	1	0.987	0	Pyramidal (CA1-D)	Dlg2
0.557217	1	0.96	0	Pyramidal (CA1-D)	Dlgap2
0.5566	0.701	0.363	0	Pyramidal (CA1-D)	Arpc2
0.556278	0.696	0.361	0	Pyramidal (CA1-D)	Sptbn2
0.553554	0.979	0.862	0	Pyramidal (CA1-D)	Cacna2d3
0.553123	1	0.987	0	Pyramidal (CA1-D)	Lsamp
0.552737	0.711	0.372	0	Pyramidal (CA1-D)	Kctd1
0.552534	0.787	0.526	0	Pyramidal (CA1-D)	Ap2b1
0.549749	0.892	0.741	0	Pyramidal (CA1-D)	Mllt3
0.544611	0.975	0.934	0	Pyramidal (CA1-D)	Kcnq3
0.544443	0.583	0.231	0	Pyramidal (CA1-D)	Homer2
0.543721	0.864	0.659	0	Pyramidal (CA1-D)	Csnk1a1
0.543503	0.656	0.306	0	Pyramidal (CA1-D)	Wscd2
0.540346	0.932	0.736	0	Pyramidal (CA1-D)	9530059O14Rik
0.539324	0.804	0.519	0	Pyramidal (CA1-D)	Cdk17
0.53783	0.916	0.694	0	Pyramidal (CA1-D)	Epha4
0.537774	0.967	0.873	0	Pyramidal (CA1-D)	Foxp1
0.536493	0.678	0.331	0	Pyramidal (CA1-D)	Lrrn2
0.536316	0.948	0.843	0	Pyramidal (CA1-D)	Acap2
0.535891	0.932	0.847	0	Pyramidal (CA1-D)	Tspan5
0.534507	0.653	0.29	0	Pyramidal (CA1-D)	Gm12296
0.533993	0.84	0.577	0	Pyramidal (CA1-D)	Calm2
0.530048	0.93	0.77	0	Pyramidal (CA1-D)	Miat
0.5253	0.653	0.332	0	Pyramidal (CA1-D)	Actr3b
0.52493	0.992	0.957	0	Pyramidal (CA1-D)	Xkr4
0.522326	0.694	0.391	0	Pyramidal (CA1-D)	Tfdp2
0.516284	0.866	0.59	0	Pyramidal (CA1-D)	Pip5k1b
0.513984	0.687	0.357	0	Pyramidal (CA1-D)	Celf5
0.513027	0.767	0.431	0	Pyramidal (CA1-D)	Slc17a7
0.510705	0.81	0.576	0	Pyramidal (CA1-D)	Chl1
0.500974	0.659	0.32	0	Pyramidal (CA1-D)	Ankrd33b
0.500193	0.928	0.804	0	Pyramidal (CA1-D)	Adcy2
0.760595	0.752	0.686	1.38653e-283	Pyramidal (CA1-D)	Tenm3
1.98564	0.978	0.709	0	Pyramidal (CA1-V)	Nrg1
1.98373	0.946	0.582	0	Pyramidal (CA1-V)	Dpp10
1.81536	0.561	0.191	0	Pyramidal (CA1-V)	Tshz2
1.66968	0.906	0.524	0	Pyramidal (CA1-V)	Sgcz
1.41139	0.513	0.236	0	Pyramidal (CA1-V)	Il1rapl2
1.38397	0.861	0.578	0	Pyramidal (CA1-V)	Car10
1.38307	0.819	0.343	0	Pyramidal (CA1-V)	Unc5d
1.3496	1	0.948	0	Pyramidal (CA1-V)	Ptprd
1.30037	0.681	0.176	0	Pyramidal (CA1-V)	Pdzrn3
1.26255	0.892	0.526	0	Pyramidal (CA1-V)	Pcdh15
1.23271	0.989	0.893	0	Pyramidal (CA1-V)	Lrrc4c
1.21983	0.902	0.623	0	Pyramidal (CA1-V)	Mef2c
1.20864	0.999	0.908	0	Pyramidal (CA1-V)	Arpp21
1.20395	0.958	0.844	0	Pyramidal (CA1-V)	Lingo2
1.1945	0.71	0.299	0	Pyramidal (CA1-V)	Rgs6
1.168	0.903	0.704	0	Pyramidal (CA1-V)	Cntn5
1.16604	0.709	0.248	0	Pyramidal (CA1-V)	Prr16
1.07621	0.816	0.619	0	Pyramidal (CA1-V)	Cntn4
1.04034	0.99	0.891	0	Pyramidal (CA1-V)	Asic2
1.01905	0.77	0.258	0	Pyramidal (CA1-V)	Rasgef1b
0.987849	0.991	0.939	0	Pyramidal (CA1-V)	R3hdm1
0.987323	0.999	0.971	0	Pyramidal (CA1-V)	Tenm2
0.967857	0.689	0.187	0	Pyramidal (CA1-V)	Satb2
0.951494	0.985	0.884	0	Pyramidal (CA1-V)	Pcsk2
0.945571	0.936	0.657	0	Pyramidal (CA1-V)	Gria4
0.929048	0.823	0.463	0	Pyramidal (CA1-V)	Chsy3
0.927731	0.683	0.225	0	Pyramidal (CA1-V)	Grm8
0.925029	0.784	0.315	0	Pyramidal (CA1-V)	Ldb2
0.923532	0.59	0.192	0	Pyramidal (CA1-V)	Efna5
0.895716	0.691	0.27	0	Pyramidal (CA1-V)	Nwd2
0.879577	0.589	0.252	0	Pyramidal (CA1-V)	Tox
0.878103	0.569	0.176	0	Pyramidal (CA1-V)	Gm15398
0.858419	0.675	0.187	0	Pyramidal (CA1-V)	Cobl
0.849926	0.999	0.967	0	Pyramidal (CA1-V)	Phactr1
0.844262	0.967	0.785	0	Pyramidal (CA1-V)	Tenm4
0.839928	0.638	0.216	0	Pyramidal (CA1-V)	Tshz3
0.837981	0.616	0.386	0	Pyramidal (CA1-V)	Gpc6
0.831818	0.928	0.766	0	Pyramidal (CA1-V)	Khdrbs2
0.822056	0.944	0.815	0	Pyramidal (CA1-V)	Hs6st3
0.81586	0.908	0.715	0	Pyramidal (CA1-V)	Etl4
0.814779	0.933	0.77	0	Pyramidal (CA1-V)	Kcnq5
0.811819	0.979	0.924	0	Pyramidal (CA1-V)	Ralyl
0.811393	0.949	0.8	0	Pyramidal (CA1-V)	Cacnb4
0.810409	0.883	0.706	0	Pyramidal (CA1-V)	Cntn3
0.808709	0.964	0.899	0	Pyramidal (CA1-V)	Kcnb2
0.807383	0.591	0.164	0	Pyramidal (CA1-V)	Fhod3
0.805843	0.71	0.251	0	Pyramidal (CA1-V)	Fnbp1l
0.793362	0.863	0.737	0	Pyramidal (CA1-V)	Cdh12
0.778964	0.999	0.963	0	Pyramidal (CA1-V)	Kcnma1
0.77306	1	0.975	0	Pyramidal (CA1-V)	Meg3
0.772143	0.743	0.412	0	Pyramidal (CA1-V)	Fstl4
0.767595	0.614	0.274	0	Pyramidal (CA1-V)	Camk2d
0.766081	0.695	0.317	0	Pyramidal (CA1-V)	Mlip
0.764453	1	0.962	0	Pyramidal (CA1-V)	Grm7
0.756771	0.908	0.683	0	Pyramidal (CA1-V)	Hecw1
0.754217	1	0.891	0	Pyramidal (CA1-V)	Snhg11
0.751781	0.94	0.749	0	Pyramidal (CA1-V)	Agbl4
0.75176	0.857	0.532	0	Pyramidal (CA1-V)	A230006K03Rik
0.75076	0.894	0.684	0	Pyramidal (CA1-V)	Asap1
0.750333	0.951	0.769	0	Pyramidal (CA1-V)	Kcnh7
0.731775	0.712	0.378	0	Pyramidal (CA1-V)	Homer1
0.727345	1	0.985	0	Pyramidal (CA1-V)	Csmd1
0.720268	0.99	0.921	0	Pyramidal (CA1-V)	Fgf12
0.709839	0.946	0.918	0	Pyramidal (CA1-V)	Kctd16
0.705545	0.991	0.903	0	Pyramidal (CA1-V)	Snap25
0.705205	0.869	0.699	0	Pyramidal (CA1-V)	Pcdh7
0.698313	0.94	0.893	0	Pyramidal (CA1-V)	Sorbs2
0.697511	0.537	0.172	0	Pyramidal (CA1-V)	Necab1
0.686272	0.643	0.424	0	Pyramidal (CA1-V)	Brinp3
0.682981	1	0.977	0	Pyramidal (CA1-V)	Celf2
0.675967	0.995	0.954	0	Pyramidal (CA1-V)	Kcnip4
0.666383	1	0.973	0	Pyramidal (CA1-V)	Syt1
0.649049	0.546	0.277	0	Pyramidal (CA1-V)	Pdzrn4
0.632752	0.861	0.635	0	Pyramidal (CA1-V)	D430041D05Rik
0.631726	0.798	0.512	0	Pyramidal (CA1-V)	Vsnl1
0.629583	0.999	0.979	0	Pyramidal (CA1-V)	Fgf14
0.62368	0.739	0.401	0	Pyramidal (CA1-V)	Camk4
0.612128	0.812	0.539	0	Pyramidal (CA1-V)	Fut9
0.607741	0.641	0.296	0	Pyramidal (CA1-V)	Npas2
0.604789	0.698	0.34	0	Pyramidal (CA1-V)	Nyap2
0.603385	0.961	0.873	0	Pyramidal (CA1-V)	Rims2
0.602686	0.924	0.821	0	Pyramidal (CA1-V)	5730522E02Rik
0.60237	0.98	0.894	0	Pyramidal (CA1-V)	Cacna2d1
0.602059	0.664	0.452	0	Pyramidal (CA1-V)	Sorcs3
0.598829	0.918	0.847	0	Pyramidal (CA1-V)	Gpr158
0.590721	0.638	0.318	0	Pyramidal (CA1-V)	Adcy8
0.578016	0.652	0.307	0	Pyramidal (CA1-V)	2024-09-11
0.574694	0.537	0.203	0	Pyramidal (CA1-V)	Satb1
0.574618	0.988	0.96	0	Pyramidal (CA1-V)	Il1rapl1
0.571498	0.765	0.518	0	Pyramidal (CA1-V)	Lrrtm3
0.569731	0.966	0.884	0	Pyramidal (CA1-V)	Dock3
0.568036	0.728	0.36	0	Pyramidal (CA1-V)	Sv2b
0.567263	1	0.979	0	Pyramidal (CA1-V)	Nrg3
0.565765	0.551	0.276	0	Pyramidal (CA1-V)	Tmem132d
0.562268	0.975	0.937	0	Pyramidal (CA1-V)	Rgs7
0.561726	0.817	0.658	0	Pyramidal (CA1-V)	Nlk
0.559759	0.913	0.717	0	Pyramidal (CA1-V)	Hecw2
0.556109	0.975	0.834	0	Pyramidal (CA1-V)	Rian
0.556098	0.946	0.881	0	Pyramidal (CA1-V)	Pde10a
0.550489	0.728	0.41	0	Pyramidal (CA1-V)	Phf24
0.549917	0.999	0.975	0	Pyramidal (CA1-V)	Nav3
0.541767	0.953	0.873	0	Pyramidal (CA1-V)	Samd12
0.53684	0.912	0.868	0	Pyramidal (CA1-V)	Cacna2d3
0.533268	0.551	0.333	0	Pyramidal (CA1-V)	Meis2
0.52999	0.606	0.224	0	Pyramidal (CA1-V)	Cit
0.527909	0.909	0.807	0	Pyramidal (CA1-V)	Ext1
0.522233	0.549	0.222	0	Pyramidal (CA1-V)	Igsf9b
0.517119	0.572	0.275	0	Pyramidal (CA1-V)	Cacng3
0.516479	0.796	0.596	0	Pyramidal (CA1-V)	Galnt13
0.515735	0.632	0.308	0	Pyramidal (CA1-V)	Ankrd33b
0.504019	0.591	0.275	0	Pyramidal (CA1-V)	Garnl3
0.500121	0.875	0.745	0	Pyramidal (CA1-V)	Atp2b2
0.918311	0.675	0.662	1.19211e-257	Pyramidal (CA1-V)	Sgcd
2.01702	0.952	0.423	0	Pyramidal (CA2)	Ntng1
1.5813	0.953	0.664	0	Pyramidal (CA2)	Hcn1
1.55588	0.822	0.285	0	Pyramidal (CA2)	Ndst3
1.50462	0.9	0.266	0	Pyramidal (CA2)	Grm8
1.50036	0.893	0.567	0	Pyramidal (CA2)	Sgcz
1.48325	0.822	0.366	0	Pyramidal (CA2)	Ldb2
1.47811	0.92	0.624	0	Pyramidal (CA2)	Dpp10
1.46058	0.603	0.235	0	Pyramidal (CA2)	Ndst4
1.33966	0.779	0.405	0	Pyramidal (CA2)	Cadps2
1.32042	0.994	0.768	0	Pyramidal (CA2)	Agbl4
1.27446	0.685	0.229	0	Pyramidal (CA2)	Etv1
1.26924	0.742	0.252	0	Pyramidal (CA2)	Gm2164
1.26741	0.654	0.228	0	Pyramidal (CA2)	Tshz2
1.26381	0.688	0.23	0	Pyramidal (CA2)	Fras1
1.26166	0.983	0.787	0	Pyramidal (CA2)	Kcnh7
1.19974	1	0.977	0	Pyramidal (CA2)	Meg3
1.17082	0.699	0.284	0	Pyramidal (CA2)	Tox
1.16809	0.568	0.077	0	Pyramidal (CA2)	Rxfp1
1.1476	0.717	0.445	0	Pyramidal (CA2)	Brinp3
1.14601	0.941	0.551	0	Pyramidal (CA2)	Sox5
1.13878	0.935	0.751	0	Pyramidal (CA2)	Cntnap5a
1.12711	0.923	0.654	0	Pyramidal (CA2)	Astn2
1.10161	0.884	0.638	0	Pyramidal (CA2)	Cntn4
1.05242	0.892	0.684	0	Pyramidal (CA2)	Tenm3
1.02523	0.994	0.879	0	Pyramidal (CA2)	Lrrtm4
1.01861	0.658	0.221	0	Pyramidal (CA2)	Gm30382
1.01164	1	0.954	0	Pyramidal (CA2)	Ptprd
1.01109	0.994	0.959	0	Pyramidal (CA2)	Kcnip4
0.998462	0.964	0.722	0	Pyramidal (CA2)	Cntn3
0.985109	0.963	0.824	0	Pyramidal (CA2)	Pex5l
0.983604	0.914	0.702	0	Pyramidal (CA2)	Pde1a
0.935631	1	0.903	0	Pyramidal (CA2)	Snhg11
0.932915	0.998	0.926	0	Pyramidal (CA2)	Ptprn2
0.928145	0.998	0.929	0	Pyramidal (CA2)	Ralyl
0.920722	0.999	0.972	0	Pyramidal (CA2)	Grm5
0.916806	0.965	0.829	0	Pyramidal (CA2)	Hs6st3
0.90717	0.79	0.515	0	Pyramidal (CA2)	Slc35f1
0.903037	0.966	0.782	0	Pyramidal (CA2)	Khdrbs2
0.898743	0.889	0.393	0	Pyramidal (CA2)	Sv2b
0.897849	0.917	0.672	0	Pyramidal (CA2)	Kcnn2
0.897691	0.866	0.488	0	Pyramidal (CA2)	Ptprt
0.894164	0.981	0.932	0	Pyramidal (CA2)	Schip1
0.886859	0.809	0.404	0	Pyramidal (CA2)	Efr3a
0.88619	0.992	0.869	0	Pyramidal (CA2)	Cacna2d3
0.885923	0.849	0.401	0	Pyramidal (CA2)	Rab3c
0.865673	0.925	0.674	0	Pyramidal (CA2)	Thrb
0.860432	0.816	0.578	0	Pyramidal (CA2)	Cntnap5b
0.853631	0.936	0.66	0	Pyramidal (CA2)	Caln1
0.852585	0.998	0.974	0	Pyramidal (CA2)	Tenm2
0.847206	0.994	0.849	0	Pyramidal (CA2)	Rian
0.83973	0.541	0.123	0	Pyramidal (CA2)	Rspo2
0.834963	0.907	0.721	0	Pyramidal (CA2)	Chrm3
0.832838	0.949	0.63	0	Pyramidal (CA2)	Gabrg3
0.832412	0.979	0.753	0	Pyramidal (CA2)	Prkcb
0.829476	0.629	0.192	0	Pyramidal (CA2)	Cntn6
0.804036	0.677	0.302	0	Pyramidal (CA2)	Samd5
0.801397	0.633	0.235	0	Pyramidal (CA2)	Efna5
0.796381	0.981	0.903	0	Pyramidal (CA2)	Asic2
0.795951	0.703	0.35	0	Pyramidal (CA2)	Sorcs1
0.789256	0.77	0.375	0	Pyramidal (CA2)	4930419G24Rik
0.788172	0.948	0.694	0	Pyramidal (CA2)	Rapgef5
0.78805	0.682	0.27	0	Pyramidal (CA2)	Adgrl2
0.778836	0.816	0.463	0	Pyramidal (CA2)	Rit2
0.765627	0.915	0.566	0	Pyramidal (CA2)	A230006K03Rik
0.76499	0.997	0.876	0	Pyramidal (CA2)	Slc8a1
0.761913	1	0.971	0	Pyramidal (CA2)	Phactr1
0.756526	0.995	0.954	0	Pyramidal (CA2)	Cttnbp2
0.749901	0.997	0.912	0	Pyramidal (CA2)	Snap25
0.739206	0.976	0.707	0	Pyramidal (CA2)	Khdrbs3
0.733358	0.755	0.26	0	Pyramidal (CA2)	Cit
0.722857	0.75	0.293	0	Pyramidal (CA2)	Serpini1
0.721268	0.931	0.75	0	Pyramidal (CA2)	Osbpl6
0.717618	0.701	0.406	0	Pyramidal (CA2)	Trpc4
0.713138	0.945	0.913	0	Pyramidal (CA2)	Oxr1
0.71269	0.997	0.983	0	Pyramidal (CA2)	Opcml
0.712503	0.99	0.923	0	Pyramidal (CA2)	Dmd
0.710257	0.913	0.68	0	Pyramidal (CA2)	Zfp385b
0.706974	0.876	0.709	0	Pyramidal (CA2)	Asap1
0.706212	0.957	0.816	0	Pyramidal (CA2)	Cacnb4
0.700588	0.589	0.222	0	Pyramidal (CA2)	Parm1
0.696911	0.705	0.278	0	Pyramidal (CA2)	Elavl4
0.693423	0.854	0.541	0	Pyramidal (CA2)	Vsnl1
0.692388	0.98	0.805	0	Pyramidal (CA2)	Tenm4
0.690584	0.72	0.34	0	Pyramidal (CA2)	Ankrd33b
0.686746	0.562	0.141	0	Pyramidal (CA2)	Adgra1
0.686575	0.996	0.919	0	Pyramidal (CA2)	Arpp21
0.686493	0.645	0.217	0	Pyramidal (CA2)	Tmem200a
0.68017	0.725	0.376	0	Pyramidal (CA2)	Ptprr
0.678218	0.815	0.504	0	Pyramidal (CA2)	Chsy3
0.674013	0.56	0.168	0	Pyramidal (CA2)	4933413L06Rik
0.661005	0.992	0.945	0	Pyramidal (CA2)	R3hdm1
0.659495	0.616	0.266	0	Pyramidal (CA2)	Cpne7
0.65941	0.748	0.338	0	Pyramidal (CA2)	Pcnx2
0.657981	0.707	0.271	0	Pyramidal (CA2)	Mpped1
0.656797	0.683	0.3	0	Pyramidal (CA2)	Tmem132d
0.656347	0.896	0.737	0	Pyramidal (CA2)	Galnt18
0.656087	0.99	0.855	0	Pyramidal (CA2)	Lingo2
0.654684	0.996	0.952	0	Pyramidal (CA2)	Lrfn5
0.651634	0.74	0.379	0	Pyramidal (CA2)	Nyap2
0.648576	0.975	0.887	0	Pyramidal (CA2)	Pde10a
0.646986	0.837	0.703	0	Pyramidal (CA2)	Nos1ap
0.636873	0.835	0.542	0	Pyramidal (CA2)	Lrrtm3
0.634916	0.977	0.909	0	Pyramidal (CA2)	Stxbp5l
0.632265	0.755	0.373	0	Pyramidal (CA2)	Esrrg
0.631712	0.955	0.778	0	Pyramidal (CA2)	Fam189a1
0.631219	0.584	0.267	0	Pyramidal (CA2)	Man2a1
0.631063	0.556	0.203	0	Pyramidal (CA2)	Etv5
0.625121	0.977	0.935	0	Pyramidal (CA2)	Epha5
0.624241	0.588	0.284	0	Pyramidal (CA2)	Pcsk5
0.623254	0.658	0.353	0	Pyramidal (CA2)	Adcy8
0.621863	0.996	0.965	0	Pyramidal (CA2)	Ube3a
0.610385	0.986	0.786	0	Pyramidal (CA2)	Kcnq5
0.605371	0.614	0.249	0	Pyramidal (CA2)	Galnt9
0.604655	0.906	0.67	0	Pyramidal (CA2)	Arhgap26
0.602945	0.763	0.377	0	Pyramidal (CA2)	B830012L14Rik
0.602749	1	0.98	0	Pyramidal (CA2)	Celf2
0.599831	0.504	0.112	0	Pyramidal (CA2)	Chst8
0.586442	0.751	0.37	0	Pyramidal (CA2)	Prkcg
0.585428	0.977	0.906	0	Pyramidal (CA2)	Kcnb2
0.584152	0.675	0.342	0	Pyramidal (CA2)	Crim1
0.582713	0.78	0.437	0	Pyramidal (CA2)	Camk4
0.582508	0.625	0.306	0	Pyramidal (CA2)	Cacng3
0.58104	0.996	0.949	0	Pyramidal (CA2)	Hivep2
0.580141	0.511	0.161	0	Pyramidal (CA2)	Pbx3
0.575791	0.553	0.291	0	Pyramidal (CA2)	Dnah9
0.571862	0.955	0.78	0	Pyramidal (CA2)	Miat
0.571579	0.713	0.368	0	Pyramidal (CA2)	Man1a
0.570562	0.774	0.412	0	Pyramidal (CA2)	Plcl2
0.568073	0.891	0.773	0	Pyramidal (CA2)	Grid2
0.567546	0.584	0.252	0	Pyramidal (CA2)	Rbms1
0.566116	0.948	0.921	0	Pyramidal (CA2)	Gria3
0.565523	0.643	0.254	0	Pyramidal (CA2)	Igsf9b
0.559859	0.876	0.585	0	Pyramidal (CA2)	Xylt1
0.559808	0.654	0.308	0	Pyramidal (CA2)	Garnl3
0.551886	0.647	0.288	0	Pyramidal (CA2)	Chrd
0.551121	0.869	0.819	0	Pyramidal (CA2)	Cdh8
0.547939	0.606	0.252	0	Pyramidal (CA2)	Gm37459
0.54088	0.836	0.616	0	Pyramidal (CA2)	Galnt13
0.540322	0.758	0.436	0	Pyramidal (CA2)	Sorl1
0.539563	0.994	0.94	0	Pyramidal (CA2)	Snhg14
0.53523	0.543	0.165	0	Pyramidal (CA2)	Plekha7
0.525202	0.714	0.355	0	Pyramidal (CA2)	Mirg
0.523845	0.54	0.304	0	Pyramidal (CA2)	A330008L17Rik
0.522341	1	0.982	0	Pyramidal (CA2)	Nrg3
0.51648	0.733	0.409	0	Pyramidal (CA2)	Arid5b
0.513696	1	0.988	0	Pyramidal (CA2)	Anks1b
0.512205	0.621	0.316	0	Pyramidal (CA2)	Sorcs2
0.510986	0.629	0.307	0	Pyramidal (CA2)	Fnbp1l
0.510906	0.526	0.191	0	Pyramidal (CA2)	Gap43
0.508364	0.745	0.399	0	Pyramidal (CA2)	Peg3
0.675621	0.513	0.291	5.14858e-299	Pyramidal (CA2)	Htr1f
0.507761	0.935	0.915	5.51694e-262	Pyramidal (CA2)	Cadm1
0.578108	0.821	0.731	5.3517e-222	Pyramidal (CA2)	Cntn5
0.678023	0.797	0.816	1.5816e-186	Pyramidal (CA2)	Robo1
0.641871	0.795	0.696	4.47749e-168	Pyramidal (CA2)	Gria4
0.646583	0.778	0.75	8.4932e-114	Pyramidal (CA2)	Nrg1
2.4289	0.757	0.119	0	Pyramidal (CA3)	Gm32647
2.21868	0.984	0.521	0	Pyramidal (CA3)	Hs3st4
2.20858	0.998	0.617	0	Pyramidal (CA3)	Mgat4c
2.14477	0.977	0.45	0	Pyramidal (CA3)	Grik4
1.90498	0.971	0.779	0	Pyramidal (CA3)	Kcnq5
1.86515	0.957	0.366	0	Pyramidal (CA3)	Trhde
1.85863	0.887	0.466	0	Pyramidal (CA3)	Trps1
1.8069	0.978	0.368	0	Pyramidal (CA3)	Cpne4
1.59001	0.948	0.836	0	Pyramidal (CA3)	Tafa1
1.57628	0.897	0.179	0	Pyramidal (CA3)	Ccbe1
1.5411	0.977	0.452	0	Pyramidal (CA3)	Spock1
1.4622	0.884	0.332	0	Pyramidal (CA3)	Cntnap5c
1.42923	1	0.928	0	Pyramidal (CA3)	Schip1
1.41643	1	0.909	0	Pyramidal (CA3)	Pde4d
1.40818	0.997	0.946	0	Pyramidal (CA3)	Frmpd4
1.37003	0.816	0.281	0	Pyramidal (CA3)	Slit2
1.35796	0.917	0.382	0	Pyramidal (CA3)	Gm49678
1.33732	0.995	0.86	0	Pyramidal (CA3)	Prkca
1.33069	0.791	0.141	0	Pyramidal (CA3)	Nectin3
1.31332	0.996	0.694	0	Pyramidal (CA3)	Khdrbs3
1.303	0.988	0.721	0	Pyramidal (CA3)	Shisa6
1.26572	0.999	0.927	0	Pyramidal (CA3)	Epha6
1.2584	0.998	0.941	0	Pyramidal (CA3)	Cacna1a
1.24463	0.841	0.254	0	Pyramidal (CA3)	Raver2
1.23057	1	0.941	0	Pyramidal (CA3)	Nrxn3
1.22066	0.99	0.832	0	Pyramidal (CA3)	Camk1d
1.2197	0.996	0.893	0	Pyramidal (CA3)	Clstn2
1.20242	0.978	0.694	0	Pyramidal (CA3)	Nkain3
1.19314	0.985	0.737	0	Pyramidal (CA3)	9530059O14Rik
1.19165	1	0.954	0	Pyramidal (CA3)	Cadps
1.19059	0.999	0.929	0	Pyramidal (CA3)	Dock4
1.18336	0.879	0.506	0	Pyramidal (CA3)	Neto1
1.14717	0.992	0.832	0	Pyramidal (CA3)	Unc5c
1.11652	0.701	0.244	0	Pyramidal (CA3)	Cpne7
1.10124	0.991	0.887	0	Pyramidal (CA3)	Dcc
1.07226	0.961	0.935	0	Pyramidal (CA3)	Epha5
1.06543	0.788	0.44	0	Pyramidal (CA3)	Epha3
1.06231	0.795	0.19	0	Pyramidal (CA3)	Rnf182
1.06217	0.802	0.192	0	Pyramidal (CA3)	Fstl5
1.04084	0.997	0.81	0	Pyramidal (CA3)	Ryr3
1.03162	0.916	0.411	0	Pyramidal (CA3)	Thsd7b
1.02977	0.979	0.689	0	Pyramidal (CA3)	Ak5
1.00737	0.905	0.371	0	Pyramidal (CA3)	Sv2b
1.00092	0.999	0.906	0	Pyramidal (CA3)	Cacna1c
0.982896	0.795	0.301	0	Pyramidal (CA3)	Peak1
0.979822	0.944	0.628	0	Pyramidal (CA3)	Nrp1
0.975863	0.852	0.25	0	Pyramidal (CA3)	Elavl2
0.971603	0.806	0.307	0	Pyramidal (CA3)	Akap13
0.96922	0.72	0.197	0	Pyramidal (CA3)	Cachd1
0.962554	0.645	0.115	0	Pyramidal (CA3)	Rerg
0.956597	0.996	0.983	0	Pyramidal (CA3)	Opcml
0.953863	0.997	0.905	0	Pyramidal (CA3)	Prkg1
0.945245	0.974	0.707	0	Pyramidal (CA3)	Chrm3
0.940015	0.793	0.39	0	Pyramidal (CA3)	Cdh9
0.937187	0.797	0.287	0	Pyramidal (CA3)	Gm12296
0.930478	0.788	0.322	0	Pyramidal (CA3)	Brinp2
0.922566	0.719	0.206	0	Pyramidal (CA3)	Dpf3
0.92225	0.999	0.978	0	Pyramidal (CA3)	Rbfox1
0.918525	0.911	0.51	0	Pyramidal (CA3)	Rnf112
0.909016	0.989	0.864	0	Pyramidal (CA3)	Cacna2d3
0.905817	0.996	0.83	0	Pyramidal (CA3)	Galnt17
0.900133	0.991	0.891	0	Pyramidal (CA3)	Pcsk2
0.888452	0.851	0.394	0	Pyramidal (CA3)	Kcnc2
0.885931	0.763	0.218	0	Pyramidal (CA3)	Pkp2
0.876792	0.794	0.294	0	Pyramidal (CA3)	Efr3b
0.872718	0.709	0.21	0	Pyramidal (CA3)	Thsd4
0.871103	0.898	0.521	0	Pyramidal (CA3)	Luzp2
0.870508	0.994	0.904	0	Pyramidal (CA3)	Cdk14
0.868645	0.937	0.621	0	Pyramidal (CA3)	Focad
0.865719	0.985	0.898	0	Pyramidal (CA3)	Dok6
0.862912	0.996	0.879	0	Pyramidal (CA3)	Celf4
0.859122	0.973	0.906	0	Pyramidal (CA3)	Stxbp5l
0.849056	0.841	0.4	0	Pyramidal (CA3)	Susd6
0.845338	0.64	0.113	0	Pyramidal (CA3)	9530026P05Rik
0.842439	1	0.964	0	Pyramidal (CA3)	Rims1
0.841946	0.964	0.696	0	Pyramidal (CA3)	Epha4
0.840505	0.724	0.234	0	Pyramidal (CA3)	Sema3e
0.830989	0.752	0.296	0	Pyramidal (CA3)	Nwd2
0.830696	0.925	0.681	0	Pyramidal (CA3)	Sh3gl2
0.824869	1	0.795	0	Pyramidal (CA3)	Zbtb20
0.820097	0.629	0.227	0	Pyramidal (CA3)	6530403H02Rik
0.807749	0.993	0.874	0	Pyramidal (CA3)	Cntnap2
0.786543	0.974	0.905	0	Pyramidal (CA3)	Brinp1
0.775062	0.972	0.827	0	Pyramidal (CA3)	Rapgef2
0.774316	0.969	0.857	0	Pyramidal (CA3)	Dgkb
0.773528	1	0.93	0	Pyramidal (CA3)	Gria1
0.769191	0.792	0.343	0	Pyramidal (CA3)	Cpne6
0.765206	0.987	0.827	0	Pyramidal (CA3)	Nr3c2
0.747287	0.949	0.667	0	Pyramidal (CA3)	Zfp385b
0.745255	0.74	0.572	0	Pyramidal (CA3)	Zfp804a
0.734459	0.98	0.852	0	Pyramidal (CA3)	Gm26871
0.732709	1	0.967	0	Pyramidal (CA3)	Erc2
0.732224	0.862	0.51	0	Pyramidal (CA3)	Tanc1
0.727577	0.688	0.235	0	Pyramidal (CA3)	4921534H16Rik
0.725644	0.66	0.225	0	Pyramidal (CA3)	Ccnd2
0.725289	0.815	0.373	0	Pyramidal (CA3)	Arhgef25
0.722542	1	0.985	0	Pyramidal (CA3)	Nlgn1
0.722375	0.898	0.489	0	Pyramidal (CA3)	Slit1
0.720901	0.925	0.734	0	Pyramidal (CA3)	Ano3
0.718299	0.965	0.788	0	Pyramidal (CA3)	Klhl29
0.710864	0.864	0.432	0	Pyramidal (CA3)	Slc17a7
0.70958	0.715	0.286	0	Pyramidal (CA3)	Gpi1
0.701542	0.991	0.836	0	Pyramidal (CA3)	Nell2
0.698652	0.714	0.303	0	Pyramidal (CA3)	Sgk1
0.694419	0.756	0.329	0	Pyramidal (CA3)	Stim2
0.69154	0.904	0.743	0	Pyramidal (CA3)	Dgkg
0.689123	0.654	0.227	0	Pyramidal (CA3)	Adam11
0.688386	0.758	0.334	0	Pyramidal (CA3)	Lrrn2
0.688084	0.999	0.977	0	Pyramidal (CA3)	Nav3
0.685616	0.994	0.917	0	Pyramidal (CA3)	Enox1
0.680636	0.807	0.42	0	Pyramidal (CA3)	Camk4
0.680633	0.964	0.754	0	Pyramidal (CA3)	Mctp1
0.68008	0.984	0.871	0	Pyramidal (CA3)	Cacnb2
0.677628	0.659	0.331	0	Pyramidal (CA3)	Asph
0.671091	0.758	0.411	0	Pyramidal (CA3)	Parp8
0.660971	0.993	0.896	0	Pyramidal (CA3)	Cnksr2
0.660754	1	0.981	0	Pyramidal (CA3)	Nrg3
0.658901	0.786	0.351	0	Pyramidal (CA3)	Prkcg
0.657747	0.605	0.163	0	Pyramidal (CA3)	Arhgef26
0.655586	0.82	0.468	0	Pyramidal (CA3)	Dpyd
0.65289	0.682	0.254	0	Pyramidal (CA3)	Col4a2
0.650677	0.959	0.855	0	Pyramidal (CA3)	Syn2
0.650008	0.81	0.522	0	Pyramidal (CA3)	Gm36975
0.649305	0.843	0.444	0	Pyramidal (CA3)	Sipa1l3
0.646894	0.603	0.156	0	Pyramidal (CA3)	Neurod6
0.645418	0.836	0.468	0	Pyramidal (CA3)	Nin
0.6431	0.685	0.272	0	Pyramidal (CA3)	Rasgrp1
0.639682	0.726	0.313	0	Pyramidal (CA3)	Traf3
0.639068	1	0.975	0	Pyramidal (CA3)	Syt1
0.633865	0.626	0.206	0	Pyramidal (CA3)	2900026A02Rik
0.632947	0.998	0.947	0	Pyramidal (CA3)	Ryr2
0.632315	0.998	0.969	0	Pyramidal (CA3)	Ccser1
0.630897	0.531	0.139	0	Pyramidal (CA3)	Smoc2
0.630818	0.522	0.108	0	Pyramidal (CA3)	Nrip3
0.630148	0.989	0.889	0	Pyramidal (CA3)	Msra
0.629061	0.982	0.799	0	Pyramidal (CA3)	Robo1
0.624183	0.709	0.311	0	Pyramidal (CA3)	Wscd2
0.623668	0.628	0.239	0	Pyramidal (CA3)	Gm10649
0.623539	0.676	0.273	0	Pyramidal (CA3)	Iqsec3
0.62043	0.852	0.562	0	Pyramidal (CA3)	Mpped2
0.619656	0.538	0.156	0	Pyramidal (CA3)	Clmp
0.616911	0.574	0.334	0	Pyramidal (CA3)	Tead1
0.616612	0.954	0.689	0	Pyramidal (CA3)	Pde1a
0.615665	1	0.961	0	Pyramidal (CA3)	Dlgap2
0.615036	0.878	0.511	0	Pyramidal (CA3)	Ptk2b
0.613275	0.504	0.096	0	Pyramidal (CA3)	Galnt3
0.611119	0.516	0.111	0	Pyramidal (CA3)	2310002F09Rik
0.610383	0.654	0.255	0	Pyramidal (CA3)	Stmn2
0.60795	0.958	0.828	0	Pyramidal (CA3)	Aak1
0.607188	0.946	0.782	0	Pyramidal (CA3)	Aopep
0.602411	0.595	0.23	0	Pyramidal (CA3)	4921511C10Rik
0.601081	0.942	0.688	0	Pyramidal (CA3)	Tmem108
0.600103	0.966	0.859	0	Pyramidal (CA3)	Gm20642
0.598644	0.925	0.701	0	Pyramidal (CA3)	Grm1
0.593359	0.967	0.829	0	Pyramidal (CA3)	Dync1i1
0.591911	0.85	0.607	0	Pyramidal (CA3)	Rtl4
0.589427	0.808	0.479	0	Pyramidal (CA3)	Wipf3
0.58929	0.968	0.796	0	Pyramidal (CA3)	Dock9
0.589126	0.949	0.851	0	Pyramidal (CA3)	Ptprg
0.58709	0.94	0.762	0	Pyramidal (CA3)	Cdh11
0.585873	0.591	0.2	0	Pyramidal (CA3)	Gm16183
0.5827	0.931	0.727	0	Pyramidal (CA3)	Galnt18
0.582296	0.904	0.733	0	Pyramidal (CA3)	Epha7
0.580157	0.975	0.872	0	Pyramidal (CA3)	Nrg3os
0.578548	0.537	0.125	0	Pyramidal (CA3)	Hpca
0.578274	0.996	0.909	0	Pyramidal (CA3)	Snap25
0.577713	0.519	0.121	0	Pyramidal (CA3)	Socs2
0.57738	0.789	0.447	0	Pyramidal (CA3)	Trpc5
0.572873	0.944	0.765	0	Pyramidal (CA3)	Aff3
0.572207	0.997	0.936	0	Pyramidal (CA3)	Prkce
0.570129	0.929	0.733	0	Pyramidal (CA3)	Prkag2
0.569853	0.887	0.624	0	Pyramidal (CA3)	Adcy9
0.567505	0.653	0.283	0	Pyramidal (CA3)	Gabra5
0.565815	0.907	0.726	0	Pyramidal (CA3)	Bcl11a
0.563617	0.636	0.238	0	Pyramidal (CA3)	Tgfbr3
0.563174	0.69	0.442	0	Pyramidal (CA3)	Fstl4
0.560595	0.576	0.2	0	Pyramidal (CA3)	Col4a1
0.560453	0.795	0.428	0	Pyramidal (CA3)	Kcnq2
0.557589	0.761	0.392	0	Pyramidal (CA3)	Matk
0.555128	0.523	0.132	0	Pyramidal (CA3)	Golm1
0.554776	0.707	0.356	0	Pyramidal (CA3)	Slc4a7
0.554764	0.654	0.281	0	Pyramidal (CA3)	Nrp2
0.553416	0.993	0.937	0	Pyramidal (CA3)	Mapk10
0.549562	0.967	0.88	0	Pyramidal (CA3)	Pclo
0.548065	0.942	0.774	0	Pyramidal (CA3)	Amph
0.547375	0.713	0.353	0	Pyramidal (CA3)	Myrip
0.547028	0.657	0.307	0	Pyramidal (CA3)	Gm13269
0.5441	0.745	0.395	0	Pyramidal (CA3)	Madd
0.539233	0.999	0.965	0	Pyramidal (CA3)	Grm7
0.538363	0.743	0.394	0	Pyramidal (CA3)	Efr3a
0.534879	0.875	0.608	0	Pyramidal (CA3)	Acp1
0.533809	0.653	0.301	0	Pyramidal (CA3)	Smpd3
0.532655	0.809	0.479	0	Pyramidal (CA3)	Dnm1
0.531054	0.618	0.32	0	Pyramidal (CA3)	Lmo4
0.530802	0.993	0.958	0	Pyramidal (CA3)	Xkr4
0.529934	0.668	0.307	0	Pyramidal (CA3)	Cul4a
0.525226	0.987	0.841	0	Pyramidal (CA3)	Tmem178b
0.524252	0.675	0.31	0	Pyramidal (CA3)	Lingo1
0.520206	0.997	0.95	0	Pyramidal (CA3)	Gabrb3
0.520126	0.999	0.938	0	Pyramidal (CA3)	Camk2a
0.516455	0.559	0.205	0	Pyramidal (CA3)	Bicc1
0.514347	0.91	0.706	0	Pyramidal (CA3)	Dnajc6
0.513593	0.595	0.23	0	Pyramidal (CA3)	Cabp1
0.510203	0.88	0.683	0	Pyramidal (CA3)	Rimbp2
0.509125	0.849	0.676	0	Pyramidal (CA3)	Slc35f3
0.508653	0.988	0.857	0	Pyramidal (CA3)	Atp2b1
0.508198	0.802	0.444	0	Pyramidal (CA3)	Runx1t1
0.506727	0.999	0.899	0	Pyramidal (CA3)	Snhg11
0.504439	0.935	0.913	0	Pyramidal (CA3)	Oxr1
0.503039	1	0.983	0	Pyramidal (CA3)	Gria2
0.502069	1	1	0	Pyramidal (CA3)	Malat1
0.501785	0.551	0.197	0	Pyramidal (CA3)	Rgs11
0.500187	0.891	0.697	0	Pyramidal (CA3)	Kcnt2
3.0225	0.879	0.331	0	Interneurons	Erbb4
2.56441	0.984	0.744	0	Interneurons	Grip1
2.46605	0.764	0.1	0	Interneurons	Nxph1
2.43988	0.647	0.457	0	Interneurons	Adarb2
2.2291	0.774	0.148	0	Interneurons	Grik1
2.14963	0.747	0.035	0	Interneurons	Kcnmb2
2.0658	0.921	0.24	0	Interneurons	Rbms3
2.05165	0.836	0.386	0	Interneurons	Kcnc2
1.78783	0.581	0.094	0	Interneurons	C130073E24Rik
1.72453	0.61	0.246	0	Interneurons	Col25a1
1.64069	0.551	0.074	0	Interneurons	Col19a1
1.62822	0.894	0.615	0	Interneurons	Gabrg3
1.6015	0.741	0.192	0	Interneurons	Ptprm
1.50742	0.683	0.34	0	Interneurons	Fgf13
1.50685	0.932	0.668	0	Interneurons	Galntl6
1.47097	0.697	0.077	0	Interneurons	Kcnip1
1.41947	0.587	0.013	0	Interneurons	Dlx6os1
1.39135	0.619	0.112	0	Interneurons	Cntnap4
1.37687	0.629	0.063	0	Interneurons	Alk
1.32286	0.814	0.37	0	Interneurons	Unc5d
1.31047	0.975	0.668	0	Interneurons	Gria4
1.27701	0.657	0.014	0	Interneurons	Gad2
1.21912	0.585	0.239	0	Interneurons	Zfp804b
1.2156	0.781	0.244	0	Interneurons	Elavl2
1.20673	0.556	0.025	0	Interneurons	Btbd11
1.19291	0.941	0.8	0	Interneurons	Robo1
1.18365	0.996	0.94	0	Interneurons	Nrxn3
1.17733	1	0.897	0	Interneurons	Snhg11
1.15687	0.789	0.223	0	Interneurons	Cit
1.14737	0.988	0.925	0	Interneurons	Fgf12
1.11204	0.647	0.064	0	Interneurons	Gad1
1.09834	0.999	0.976	0	Interneurons	Meg3
1.09667	0.873	0.719	0	Interneurons	Cntn5
1.02504	0.519	0.106	0	Interneurons	Kctd8
1.01953	0.522	0.07	0	Interneurons	Gm38505
1.01331	0.795	0.282	0	Interneurons	Sox2ot
1.00884	0.629	0.07	0	Interneurons	Nhs
1.00301	0.895	0.727	0	Interneurons	Etl4
0.997194	0.8	0.325	0	Interneurons	Usp29
0.994024	0.554	0.045	0	Interneurons	Maf
0.963753	0.887	0.641	0	Interneurons	Astn2
0.95315	0.663	0.316	0	Interneurons	Cdh13
0.942827	0.841	0.419	0	Interneurons	Spock3
0.938858	0.992	0.871	0	Interneurons	Cntnap2
0.919906	0.822	0.555	0	Interneurons	Sgcz
0.919239	0.872	0.46	0	Interneurons	5330434G04Rik
0.913739	0.588	0.22	0	Interneurons	Sdk1
0.911725	0.787	0.339	0	Interneurons	Zfp536
0.90825	0.761	0.419	0	Interneurons	Npas3
0.888989	0.828	0.366	0	Interneurons	Peg3
0.887152	0.627	0.203	0	Interneurons	Myo16
0.879379	0.816	0.376	0	Interneurons	Rab3c
0.86777	0.866	0.449	0	Interneurons	A330076H08Rik
0.857625	0.708	0.253	0	Interneurons	Dner
0.855749	0.584	0.204	0	Interneurons	Fstl5
0.852956	0.866	0.673	0	Interneurons	Tenm3
0.852734	0.633	0.258	0	Interneurons	Cdh18
0.838777	0.745	0.349	0	Interneurons	Esrrg
0.830616	0.652	0.157	0	Interneurons	Slc6a1
0.822793	0.877	0.706	0	Interneurons	Tenm1
0.804978	0.988	0.84	0	Interneurons	Rian
0.799037	0.873	0.63	0	Interneurons	Slc2a13
0.797225	0.992	0.957	0	Interneurons	Xkr4
0.792842	0.943	0.902	0	Interneurons	Asic2
0.788852	0.801	0.614	0	Interneurons	Zmat4
0.788653	0.594	0.168	0	Interneurons	Vstm2a
0.786659	0.577	0.143	0	Interneurons	Kcnc1
0.765211	0.715	0.358	0	Interneurons	Nyap2
0.764061	0.954	0.77	0	Interneurons	A230057D06Rik
0.751227	0.613	0.238	0	Interneurons	Ubash3b
0.75068	0.656	0.376	0	Interneurons	Thsd7a
0.740245	0.646	0.238	0	Interneurons	Rasgrf2
0.732156	0.991	0.952	0	Interneurons	Sntg1
0.72797	0.983	0.875	0	Interneurons	Rims2
0.724432	0.894	0.652	0	Interneurons	Hcn1
0.721243	0.876	0.683	0	Interneurons	Pam
0.707588	0.549	0.173	0	Interneurons	Cntn6
0.703161	0.761	0.368	0	Interneurons	Ptchd4
0.699064	0.772	0.463	0	Interneurons	Sh3rf3
0.6963	0.538	0.268	0	Interneurons	Grm8
0.690982	0.989	0.908	0	Interneurons	Pde4d
0.680931	0.571	0.201	0	Interneurons	Osbpl3
0.679134	0.859	0.666	0	Interneurons	Thrb
0.662837	0.707	0.279	0	Interneurons	Garnl3
0.658136	0.687	0.444	0	Interneurons	Slc44a5
0.655633	0.584	0.283	0	Interneurons	Serpini1
0.655622	0.703	0.34	0	Interneurons	Cntnap5c
0.637231	0.52	0.126	0	Interneurons	Ank1
0.633433	0.732	0.329	0	Interneurons	Mirg
0.632795	0.858	0.671	0	Interneurons	Zfp385b
0.623716	0.814	0.494	0	Interneurons	Slc35f1
0.620485	0.994	0.964	0	Interneurons	Ube3a
0.615235	0.739	0.338	0	Interneurons	Dlc1
0.613279	0.839	0.553	0	Interneurons	Scn1a
0.608037	0.602	0.285	0	Interneurons	Tmem132d
0.603601	0.763	0.636	0	Interneurons	Cntn4
0.603151	0.962	0.878	0	Interneurons	Pclo
0.598451	0.993	0.952	0	Interneurons	Dpp6
0.597553	0.994	0.936	0	Interneurons	Snhg14
0.596779	0.707	0.572	0	Interneurons	Zfp804a
0.596156	0.728	0.351	0	Interneurons	C530008M17Rik
0.591605	0.735	0.43	0	Interneurons	Srrm4
0.590607	0.633	0.429	0	Interneurons	Synpr
0.587057	0.993	0.954	0	Interneurons	Cadps
0.583482	0.519	0.173	0	Interneurons	Ccdc136
0.583128	0.565	0.203	0	Interneurons	Plcb4
0.577415	0.508	0.135	0	Interneurons	Ankrd24
0.570511	0.516	0.198	0	Interneurons	Utrn
0.56013	0.711	0.517	0	Interneurons	Neto1
[truncated: 1,189 more rows]

## Sheet: Supplementry table 4 Flow Cyto
	Blood										Bone Marrow										Lymph Node										Spleen
(% of total live CD45+ cells)	WT			Het			Test	p-value	FDR	d	WT			Het			Test	p-value	FDR	d	WT			Het			Test	p-value	FDR	d	WT			Het			Test	p-value	FDR	d
Total B cells	42.2313	±	10.1481	37.8631	±	9.86494	t-test	0.234126	0.712312	-0.436706	18.4714	±	7.28235	15.266	±	3.72265	Wcc	0.0636174	0.795217	-0.560377	41.4086	±	5.05946	36.686	±	5.52583	t-test	0.0238289	0.297862	-0.889976	55.4464	±	3.74503	53.8281	±	2.04538	Welch	0.165763	0.690679	-0.546994
Total CD4+ T-cells	13.0267	±	2.14528	12.8281	±	2.09907	t-test	0.796399	0.976492	-0.0935854	1.205	±	0.984173	1.09067	±	0.619833	Wcc	0.913073	0.971991	-0.140144	28.5986	±	1.96191	31.6507	±	2.41305	t-test	0.000921948	0.0230487	1.38268	17.9814	±	2.80322	17.4575	±	1.95743	Wcc	0.519353	0.894318	-0.219431
Total CD8+ T-cells	13.2147	±	3.36144	13.3806	±	3.10757	Wcc	0.55319	0.877937	0.0513387	0.9	±	0.511529	0.893333	±	0.333738	Wcc	0.930383	0.971991	-0.0155528	21.5057	±	2.67353	23.3413	±	3.23224	t-test	0.108563	0.473187	0.616735	12.0664	±	2.48117	12.065	±	1.6826	Wcc	0.787	0.894318	-0.000682993
Total NK cells	7.05267	±	2.42633	7.23813	±	2.07305	t-test	0.820253	0.976492	0.0824063	1.90429	±	0.331424	1.69667	±	0.393567	Wcc	0.149449	0.971991	-0.568867	1.17071	±	0.131293	1.096	±	0.124946	t-test	0.128007	0.473187	-0.583518	3.50071	±	0.495945	4.1975	±	0.54601	t-test	0.00109909	0.0274771	1.33137
Total Granulocytes	13.6333	±	2.50851	17.3281	±	3.64352	t-test	0.00279724	0.0699309	1.17403	49.8014	±	8.2137	54.16	±	3.43669	Wcc	0.0275243	0.688107	0.701471	0.805714	±	0.308413	0.756	±	0.299638	t-test	0.663283	0.731132	-0.163591	4.37929	±	1.54499	5.46125	±	1.62871	t-test	0.0735711	0.613093	0.680314
Total Monocytes	7.11067	±	2.02159	7.8775	±	1.82245	t-test	0.27586	0.712312	0.399151	11.3857	±	3.40305	10.274	±	1.29271	Wcc	0.394742	0.971991	-0.437994	1.10571	±	0.507418	0.872667	±	0.372683	t-test	0.16804	0.525124	-0.526419	1.45643	±	0.572788	1.93562	±	0.742311	t-test	0.0603407	0.613093	0.716322
Total CD11b+ FcR+ Myeloid cells	1.69467	±	0.782686	1.4625	±	0.560375	t-test	0.347786	0.724554	-0.342997	13.8	±	3.71913	14.2253	±	2.65003	Wcc	0.827238	0.971991	0.132521	1.75143	±	0.538229	1.98533	±	0.618995	Wcc	0.40686	0.633395	0.402237	1.83929	±	0.422601	1.72812	±	0.501241	Wcc	0.13421	0.671048	-0.238347
B cells (% of B cells)
CD138+ B cells	6.258	±	1.56136	5.14313	±	1.20725	Wcc	0.0417789	0.522236	-0.802351	16.5929	±	6.28202	15.264	±	4.13712	Wcc	0.844262	0.971991	-0.251689	2.005	±	1.1725	1.49267	±	1.13088	Wcc	0.238589	0.549095	-0.445078	1.33214	±	0.628235	1.3225	±	0.517217	t-test	0.96355	0.96355	-0.0168744
CD27-/CD138low B cells	91.4733	±	1.72729	92.3312	±	1.18475	t-test	0.115662	0.712312	0.582884	70.5857	±	6.27545	71.4267	±	4.10548	t-test	0.670632	0.971991	0.159781	92.8429	±	2.29739	92.98	±	2.53355	t-test	0.880061	0.880061	0.056607	89.6214	±	4.01021	89.4938	±	3.36838	Wcc	0.647326	0.894318	-0.0346923
CD27+/CD138low B cells	2.15467	±	0.335854	2.425	±	0.519538	Wcc	0.100709	0.712312	0.613653	12.6407	±	3.80294	13.022	±	3.95109	t-test	0.793472	0.971991	0.0982578	4.99071	±	1.36786	5.33867	±	1.72332	t-test	0.55395	0.692437	0.222718	8.89429	±	4.05542	9.05	±	3.17261	Wcc	0.54666	0.894318	0.0431409
CD4+ T-cells (% of CD4+ T-cells)
CD44-/CD62L+ Naive CD4+ T-cells	63.42	±	5.28099	62.9125	±	4.19108	Wcc	0.60727	0.893045	-0.106874	14.0493	±	6.03388	17.202	±	7.56524	Wcc	0.230062	0.971991	0.458866	73.3	±	2.5365	75.52	±	3.34263	t-test	0.0552576	0.361298	0.744511	41.9357	±	11.2074	45.2875	±	10.4946	t-test	0.404954	0.894318	0.309451
CD44+/CD62L+ Central Memory CD4+ T-cells	3.64667	±	1.40605	4.05063	±	1.60704	Wcc	0.294818	0.712312	0.26693	10.0507	±	4.61446	8.51667	±	2.66831	t-test	0.278701	0.971991	-0.410813	7.97571	±	1.27984	7.654	±	1.14659	t-test	0.48138	0.633395	-0.265315	9.44786	±	3.09043	9.795	±	2.65111	t-test	0.742909	0.894318	0.121231
CD44+/CD62L- Effector (Memory) CD4+ T-cells	20.44	±	3.70073	19.9438	±	2.78016	t-test	0.674756	0.937162	-0.152354	72.5929	±	8.8271	71.2733	±	7.92523	t-test	0.674817	0.971991	-0.157619	14.5286	±	1.25969	13.008	±	2.62358	Welch	0.0578077	0.361298	-0.73048	36.3286	±	7.01421	33.5187	±	6.83639	Wcc	0.236008	0.737524	-0.406072
CD44-/CD62L- CD4+ T-cells	12.4833	±	2.40369	13.1069	±	2.44267	t-test	0.479861	0.877937	0.257244	3.29286	±	2.27284	3.02	±	2.7331	t-test	0.77317	0.971991	-0.108191	4.18357	±	1.35561	3.82333	±	1.01699	t-test	0.423226	0.633395	-0.302188	12.2771	±	7.26247	11.4156	±	6.13952	t-test	0.72734	0.894318	-0.128885
CD8+ T-cells (% of CD8+ T-cells)
CD44-/CD62L+ Naive CD8+ T-cells	65.2533	±	4.48631	65.4813	±	4.97423	t-test	0.894602	0.984228	0.0480335	42.2429	±	9.72069	41.84	±	8.35924	t-test	0.905438	0.971991	-0.044562	83.5714	±	2.08195	84.8733	±	3.19809	t-test	0.208428	0.549095	0.478904	68.6286	±	7.77228	68.5187	±	5.6995	Wcc	0.574319	0.894318	-0.0162901
CD44+/CD62L+ Central Memory CD8+ T-cells	18.8	±	4.22019	19.125	±	4.57712	Wcc	0.984228	0.984228	0.0737226	34.7	±	7.27313	33.2933	±	4.7272	t-test	0.539272	0.971991	-0.231078	12.0807	±	2.22298	11.2967	±	2.67457	t-test	0.400038	0.633395	-0.317753	18.8286	±	4.10224	20.4737	±	5.66802	t-test	0.376492	0.894318	0.328879
CD44+/CD62L- Effector (Memory) CD8+ T-cells	9.12333	±	2.50864	8.01	±	2.83721	Wcc	0.313417	0.712312	-0.414863	20.5279	±	7.25429	22.5607	±	7.3694	t-test	0.460989	0.971991	0.277926	2.53286	±	0.56332	2.29733	±	0.960003	t-test	0.431786	0.633395	-0.296577	6.09429	±	2.25566	6.03188	±	2.83189	Wcc	0.57466	0.894318	-0.0241864
CD44-/CD62L- CD8+ T-cells	6.81267	±	1.73987	7.37812	±	2.4975	Wcc	0.952719	0.984228	0.261169	2.52286	±	2.34862	2.29133	±	1.92203	t-test	0.772976	0.971991	-0.108286	1.83286	±	0.764626	1.518	±	0.685109	t-test	0.252429	0.549095	-0.434594	6.44643	±	5.53215	4.98062	±	4.13091	Wcc	0.54666	0.894318	-0.303335
NK cells (% of NK cells)
CD27-/CD62L+	65.1667	±	4.91901	63.375	±	4.39219	t-test	0.292927	0.712312	-0.384976	10.0557	±	2.7111	10.56	±	2.68604	t-test	0.619078	0.971991	0.186902	28.2214	±	3.86546	30.6533	±	4.52215	t-test	0.132492	0.473187	0.576452	35.9286	±	5.31086	36.5812	±	5.79324	t-test	0.751394	0.894318	0.117083
CD27+/CD62L+	17.5733	±	4.2891	19.2563	±	4.30348	t-test	0.284751	0.712312	0.391691	66.9357	±	4.92788	66.1867	±	4.67178	t-test	0.677656	0.971991	-0.156156	51.3786	±	6.00989	49.0133	±	8.01685	t-test	0.379355	0.633395	-0.332127	27.2	±	7.02052	27.8938	±	5.63613	t-test	0.766313	0.894318	0.109827
CD27+/CD62L-	4.54733	±	1.60286	5.15688	±	1.10769	t-test	0.22542	0.712312	0.445156	20.0929	±	4.38975	20.1467	±	3.78208	t-test	0.971991	0.971991	0.0131694	13.455	±	3.82958	12.8673	±	3.57951	t-test	0.672642	0.731132	-0.158742	23.35	±	6.34686	23.175	±	3.65614	Welch	0.92853	0.96355	-0.0344106
CD27-/CD62L-	12.7273	±	5.54554	12.2156	±	2.21744	Welch	0.742754	0.976492	-0.122709	2.92	±	1.27338	3.108	±	1.86425	Wcc	0.965184	0.971991	0.11698	6.95357	±	4.3428	7.44867	±	4.82467	Wcc	0.776653	0.809014	0.107654	13.5229	±	8.13477	12.3594	±	7.71741	Wcc	0.851591	0.925643	-0.147017
Monocytes (% of Monocytes)
CD11b-/CD62L+	0.314667	±	0.195261	0.310375	±	0.177162	t-test	0.949284	0.984228	-0.0230587	10.5436	±	2.81225	9.99133	±	1.78965	t-test	0.53047	0.971991	-0.236149	1.69643	±	1.46626	1.19133	±	0.858236	t-test	0.263566	0.549095	-0.424303	1.865	±	1.75518	1.26375	±	1.19683	Wcc	0.327536	0.894318	-0.405578
CD11b+/CD62L-	62.8133	±	7.55134	61.45	±	5.25103	t-test	0.561879	0.877937	-0.210894	9.27	±	3.03314	8.76533	±	3.40739	t-test	0.67773	0.971991	-0.156118	16.1307	±	7.83254	17.9613	±	5.54209	t-test	0.471323	0.633395	0.271495	40.0929	±	8.41916	44.4	±	6.15435	t-test	0.11783	0.671048	0.590517
CD11b+/CD62L+	36.7867	±	7.5935	38.2188	±	5.21743	t-test	0.543051	0.877937	0.221195	79.9929	±	4.91895	81.0733	±	4.01043	t-test	0.520984	0.971991	0.241665	81.9143	±	8.1172	80.6133	±	5.8773	t-test	0.623276	0.731132	-0.184657	56.8786	±	7.74211	53.5187	±	6.43783	t-test	0.2049	0.731784	-0.474997
