# Supplementary material for: Erythropoietin alleviates syndrome-associated intellectual disability and autism-like behavior in Zbtb20-haploinsufficient Primrose syndrome mouse model
Source: JCI Insight. 2026 Feb 23;11(4):e200021. doi: 10.1172/jci.insight.200021 (PMC12956014; doi:10.1172/jci.insight.200021)
Supplement: Supporting data values [file jciinsight-11-200021-s093.xlsx]

## Sheet: Fig2C
Three Chamber Sociability Test
Time spent in chamber [s]
WT EPO	WT EPO	HET EPO	HET EPO	WT Placebo	WT Placebo	HET Placebo	HET Placebo
S	E	S	E	S	E	S	E
108.93	99.13	71.63	107.62	121.2	58.58	124.2	86
75.09	52.74	135.44	107.96	126.35	103.41	120.7	56.2
99.22	67.01	81	61.43	160.19	70.4	136.39	59.87
121.18	42.94	143.68	76.45	125.94	57.16	133.16	60.41
87.76	87.47	84.64	108.19	96.04	84.46	102.7	209.11
124.87	62.41	159.42	87.53	78.01	55.2	53.81	91.67
103.44	57.21	122.47	91.5	115.8	75.2	165.75	79.22
102.3	87.76	152.78	116.13	114.14	77.54	169.04	84.52
129.72	103.53	86.23	97.83	70.17	96.26	155.3	132.9
91.04	58.65	215.28	77.04	114.51	88	131.78	92.41
129.72	64.83	136	119.22	70.78	79.8	105.9	112.71
115.57	88.46	162.9	152.38	121.51	82.37	138.66	94.48
96.95	72.15	225.03	86.93	158.66	76.63	8.67	153.83
140.55	77.53	147	90.35			8.4	56.11
		140.88	91.32			150.59	110.94
		138.06	150.58

## Sheet: Fig2D
Ultrasound Vocalization Test
Latency to first call [s]
WT EPO	HET EPO	WT Placebo	HET Placebo
16.5	20.3	14.3	180
43.4	24.9	13.2	15.2
8.9	180	11.4	41.3
9.2	180	12.8	10.5
17.9	39.5	17.7	34.2
33.5	180	16.5	32.9
19.7	25.5	180	180
8.6	37.7	28.4	180
18.2	18.4	14.3	21.3
10.8	82.6	14.5	19.4
15.9	19.1	128.3	180
27.2	19.7	21.3	180
10.7	28	180	180
12	21.3		10
	27		180
	11.6

## Sheet: Fig2E
Ultrasound Vocalization Test
Number of calls [#]
WT EPO	HET EPO	WT Placebo	HET Placebo
759	54	707	0
230	22	501	169
345	0	82	2
891	0	741	102
454	104	868	4
349	0	283	31
615	1	0	0
819	1	381	0
791	184	774	131
708	8	896	60
876	1	4	0
486	467	226	0
728	202	0	0
438	32		353
	10		0
	141

## Sheet: Fig2F
Nest Building Test
Nest building score
WT EPO	HET EPO	WT Placebo	HET Placebo
4.5	4	4	4
4	3.5	4	4
4.5	4	4.5	4
4.5	2	4.5	4.5
4	4	4	5
4	3.5	4.5	4
4.5	4.5	4	2
4	3.5	3	3.5
4.5	3	4	3.5
3.5	3.5	4	4.5
4	4	3.5	4
4	4	4.5	4
3.5	1.5	4.5	4
4.5	5		3
	3.5		4
	4

## Sheet: Fig2G
LABORAS: Repetitive Behavior
Climbing duration [h]
WT EPO	HET EPO	WT Placebo	HET Placebo
0.941239	2.34541	0.927503	1.8688
1.4499	2.2846	0.835689	3.54657
1.14135	0.406989	0.853903	1.49449
2.02142	0.867575	1.45853	2.76392
1.09773	1.39904	0.765197	0.546867
1.45045	1.76287	1.99483	2.26863
0.210003	3.72813	1.1532	2.73917
0.749181	1.95753	1.18191	3.26842
3.21269	1.01972	1.37606	2.05752
1.47944	3.87235	1.68414	0.976381
0	3.36889	1.07812	0.579975
1.11714	3.73595	1.44069	2.27442
0.878081	1.67084	1.72534	0.824286
2.97647	0.992519		1.37389
	0.94835		0.2478
	4.5643

## Sheet: Fig2H
LABORAS: Repetitive Behavior
Climbing events [#]
WT EPO	HET EPO	WT Placebo	HET Placebo
129	659	215	280
172	317	119	477
61	182	148	312
323	127	210	393
161	482	71	144
149	184	225	503
78	655	213	272
102	293	122	436
268	116	148	223
197	778	283	319
0	227	278	58
196	417	285	98
146	799	157	58
181	135		96
	198
	899

## Sheet: Fig2I
Hot Plate Test: Nociception
Latency to reaction [s]
WT EPO	HET EPO	WT Placebo	HET Placebo
8.7	16.8	12.2	12.7
14.7	15.1	14.1	12.7
13.6	14.5	12.8	16.9
12.6	23.3	12.4	15
14.2	14.2	12.5	9.3
12.6	14	14.9	14.7
13.2	16.2	8.2	18.6
14.3	24.8	11.3	11.7
10.5	10.3	12	15.6
15.1	17.9	12.8	17.6
13.5	16.4	13.3	16
	17.3	15.7	17.7
	17		19.1
			15.5
			14.3

## Sheet: Fig2J
Morris Water Maze: Spatial Learning and Memory & Reversal Learning and Memory
Hidden Task - Escape latency [s]
time [days]	WT EPO															HET EPO																	WT Placebo														HET Placebo
1	43.605	20.365	72.985	11.5025	40.965	67.3425	79.595	27.6525	29.6025	64.265	41.64	68.8725	33.2325	23.1925		82.1975	89.9725	48.39	36.7975	72.48	19.9125	88.7875	75.91	46.1575	37.8175	50.6175	47.07	33.46	38.07	55.5075	44.755		30.5225	89.9875	67.71	57.105	56.2625	45.3375	27.235	25.575	76.3475	28.6725	72.755	38.09	64.515		79.435	45.8925	65.9425
2	21.6975	14.49	38.1725	12.2375	21.0825	13.73	74.5575	64.555	10.5325	10.6575	53.1975	19.7075	27.4225	8.7125		41.485	58.3175	42.2	22.2925	59.6375	29.4625	52.055	78.6925	72.065	25.1025	13.4725	20.4175	31.8525	50.9925	66.6475	37.265		40.5175	73.365	89.9825	22.0275	11.8425	15.27	42.3375	80.0675	39.1825	45.255	40.3575	18.6125	15.195		8.925	35.54	52.08
3	32.11	9.2625	38.1425	13.6525	9.03	22.955	40.9275	17.8625	24.715	52.315	57.8275	26.8975	33.045	37.795		55.15	57.4525	24.8325	18.6675	28.1275	12.5975	20.26	34.635	22.01	10.2725	61.3025	32.5525	43.4625	54.6775	52.8075	33.6575		42.6525	34.82	52.09	22.675	13.8625	89.99	6.6425	45.1725	30.3325	49.98	33.0875	16.0575	16.165		38.89	30.5325	43.67
4	30.025	2.7975	39.9625	24.5425	13.4675	15.765	21.0775	35.455	61.0325	41.275	15.0375	20.3225	30.3875	39.0125		51.345	71.8575	17.9325	26.66	21.25	25.3075	47.9025	13.2875	12.48	24.2375	19.14	10.9125	16.5375	29.82	72.405	15.315		17.48	20.89	30.7	28.935	35.1475	65.9425	8.105	18.7425	28.1775	20.5375	25.82	29.0975	18.24		12.52	20.2825	24.2025
5	20.6925	18.0925	50.785	10.5625	12.4075	48.635	14.975	16.585	19.4825	50.06	18.4775	34.0775	27.77	62.8975		29.415	34.6775	25.6725	16.415	32.955	15.73	11.3075	16.92	25.9775	50.4475	32.9675	59.7825	6.7875	14.01	34.5825	13.565		32.865	21.265	12.18	5.3825	4.345	12.46	21.56	7.325	30.7	15.3675	18.35	22.1325	8.36		14.25	17.07	15.66
6	9.075	7.4425	25.66	5.6425	6.1725	8.0725	18.8625	11.9	24.83	21.115	32.8575	12.4	24.94	6.885		32.105	22.3325	13.3875	14.1725	20.2525	9.9175	21.27	39.03	31.505	48.975	39.4375	26.9875	12.265	9.4675	54.785	13.7075		22.3225	13.5975	22.42	19.44	9.135	12.935	8.1825	15.9175	28.6875	12.7925	23.7975	21.4975	20.5025		7.4325	34.56	17.16
7	9.2475	18.53	26.065	36.6075	6.355	8.1375	18.475	11.355	9.33	15.72	12.3175	4.8325	18.7925	9.7525		14.435	11.27	14.9	7.6425	23.56	5.425	76.8025	31.9425	17.21	16.93	21.965	30.8225	16.485	15.8325	17.5225	8.4725		10.825	12.3825	17.1175	8.26	37.295	12.2325	11.9675	23.1225	41.75	11.495	28.32	16.6225	16.4025		7.4575	22.0725	17.0975
8	11.57	10.16	12.83	16.56	12.17	12.51	9.54	13.05	10.45	11.58	9.93	4.44	5.79	10.39		65.66	9.95	6.16	6.24	37.07	8.93	20.31	13.69	27.73	12.26	13.83	10.11	20.6	20.4	39.82	10.21		29.42	10.68	15.8	7.13	8.83	5.49	10.3	16.68	17.21	10.65	21.78	10.4	14.41		15.72	16.62	22.6
[truncated: 12 more columns]

## Sheet: Fig2K
Morris Water Maze: Spatial Learning and Memory & Reversal Learning and Memory
Hidden Probe - Time spent in TQ [s]
WT EPO	HET EPO	WT Placebo	HET Placebo
52.94	14.05	43.27	22.59
34.38	19.93	55.5	23.3
18.84	21.2	49.96	28.87
37.27	37.18	43.44	32.27
54.15	19.88	47.74	38.45
41.17	45.05	40.86	18.88
34.67	18.88	53.19	28.98
42.64	26.37	39.22	22.39
37.55	29.75	54.02	30.74
41.33	19.63	51.73	28.09
25.18	21.98	28.43	22.58
38	27.12	56.5	21.05
49.88	28.37	28.69	32.13
50.81	23.6		45.18
	18.7		31.85
	26.79

## Sheet: Fig2L
Morris Water Maze: Spatial Learning and Memory & Reversal Learning and Memory
Reversal Task - Escape latency [s]
time [days]	WT EPO															HET EPO																	WT Placebo														HET Placebo
1	18.55	26.51	12.55	41.15	37.58	20.26	33.1	13.84	15.96	18.37	28.49	23.06	20.61	16.5		42.63	42.47	14.3	52.21	17.28	19.07	14.2	21.61	48.45	68.89	35.46	24.38	26.08	9.08	41.26	55.32		10.59	78.76	17.16	20.32	21.73	13.17	31.25	22.96	37.29	21.79	12.22	8.88	33.44		36.97	38.3	30.8
2	8.77	20.55	16.67	23.56	8.35	7.75	11.54	12.01	16.59	12.55	25.13	24.63	6.06	4.29		13.54	27.27	6.42	40.77	13.01	7.33	39.96	6.73	11.26	29.77	39.45	43.06	17.67	9.62	20.97	41.06		10.34	26	22.61	5.24	8.01	16.55	23.4	13.86	39.83	12.85	67.81	32.14	8.71		5.94	8.62	39.83
3	41.6575	12.9275	11.3525	7.04	3.4875	25.8675	8.0075	29.2675	10.2325	32.93	25.8125	4.4675	5.665	10.805		16.1725	11.87	43.4875	17.2975	7.33	17.4225	6.935	15.2975	18.6925	33.16	19.3475	28.7825	14.0025	55.76	9.825	13.9625		15.325	15.9875	15.4025	4.27	6.535	42.4525	7.3725	9.83	11.5325	7.97	30.41	12.3825	5.15		24.31	11.79	23.3925
4	6.8175	3.59	9.2375	36.9825	15.5225	5.55	9.9075	27.01	9.385	16.6325	16.6625	6.415	8.73	7.9275		36.73	12.6875	20.245	27.3275	15.65	9.495	10.5425	15.6325	25.2225	22.365	11.5475	28.57	7.6475	47.095	15.655	9.8375		4.81	11.2725	11.9325	7.745	10.375	19.6725	8.2225	6.8375	13.6375	28.215	11.175	8.7375	5.17		7.6525	25.955	13.8825
[truncated: 12 more columns]

[truncated: 21 more sheets: Fig2M, Fig2N, Fig2O, Fig2P, Fig2Q, Fig3A, Fig3B, Fig3C, Fig3D, Fig3E, Fig3F, Fig3G, Fig3H, Fig3I, Fig4C, Fig4D, Fig4E, Fig4F, Fig4G, Fig4H …]
